# Supplementary material for: Modifying muscle metabolic dysregulation in inclusion body myositis with pioglitazone: a single-arm trial
Source: Nat Commun. 2026 Mar 15;17:3995. doi: 10.1038/s41467-026-70262-0 (PMC13136323; doi:10.1038/s41467-026-70262-0)
Supplement: Supplementary file 4 — Source data [file 41467_2026_70262_MOESM4_ESM.xlsx]

## Sheet: 2A
Sample ID	1	2	3	4	5	Pio1	Pio2	Pio5	Pio7	Pio8	Pio10	Pio11	Pio12	Pio13	Pio14	Pio15	Pio16	Pio17	Pio18	Pio19
Compound	Control	Control	Control	Control	Control	IBM	IBM	IBM	IBM	IBM	IBM	IBM	IBM	IBM	IBM	IBM	IBM	IBM	IBM	IBM
1,3-bisphosphoglycerate	-1.21037	-1.00018	-1.18993	-0.844094	-1.09196	1.34326	-1.86364	-0.457454	-0.196451	0.576283	-1.23773	0.40122	0.313184	-1.15912	-1.11752	-0.631618	-1.08545	-0.981252	1.01888	-1.18432
2,3-Dihydroxypropanoic acid	-0.320999	-1.06106	-0.140478	0.0865085	-0.063885	-0.654417	0.00591397	-0.170698	-0.959909	-1.02081	-0.947798	-1.02422	-0.874315	-1.45521	-0.990654	-1.27732	-1.00225	-1.09302	-1.36126	-0.63078
1-Methylguanine	-0.88557	-0.605392	-0.743668	-1.5837	-1.96733	0.00912335	-0.585948	-0.364254	-0.304028	-0.485409	-0.365421	-0.264807	-0.30725	-0.702365	-0.685174	-0.341924	-0.615735	-0.532183	-0.362882	-0.746115
1-Methylhistidine	-1.73523	-0.585157	-0.615697	0.245548	-0.616482	-1.06568	-0.193035	-0.254934	-0.741676	-1.38704	-0.0862941	-1.5648	-0.546197	-1.48819	0.132074	-0.7783	-0.607038	-0.321402	-0.849025	-0.465864
1-Nitrosopiperidine (NPIP)	0.482633	0.484978	0.333218	0.138364	0.273881	-0.225684	0.209626	0.581114	-0.282695	-1.163	0.189084	-0.234549	0.183495	0.676185	0.391339	0.948051	0.0202994	0.32724	-0.223893	0.0126623
1-Stearoylglycerol	-0.363886	-0.252075	-0.119331	0.0160322	-0.263811	-0.437804	-1.27712	0.458802	-0.0868871	-0.954779	-0.0319204	0.0770412	0.335541	-0.454567	0.536525	0.50115	-0.687304	0.582113	0.207391	0.137388
2,4-Dinitrophenol	-0.600389	-0.773814	-0.463396	-0.138014	-0.506012	-0.169572	-0.400122	0.862431	-0.135128	-0.740105	-0.612019	-0.600816	-0.253354	-0.993805	-0.553413	0.00138647	-0.871942	-0.567011	-0.592767	-0.47479
2-Aminoadipic acid	-0.238599	-1.91144	-0.445122	-0.104369	-0.907195	-1.05379	-0.483369	-0.385846	-1.04545	-0.247842	-1.17053	-0.44441	-0.897157	-0.748634	-0.310764	-1.19994	-0.658215	-0.35328	-0.959576	-0.663667
2-Arachidonoyl glycerol	-0.983148	-0.068079	0.134083	0.502296	0.196106	-0.096789	-0.652068	1.42344	-0.445906	-0.721873	0.111782	0.350267	-0.446929	-0.388621	-0.716836	0.368744	-0.95413	-0.977565	-0.159174	-0.917089
2-Hydroxybenzothiazole	0.330234	0.474403	0.0618747	0.682007	0.48475	0.121324	0.208609	0.57662	0.153411	-0.282676	-0.0635627	0.60052	0.0729885	0.294962	0.291633	0.793188	0.516023	0.235641	0.187339	0.505429
2-Hydroxycinnamic acid	1.01909	1.13031	0.878421	1.0381	1.01156	1.14887	0.964935	0.327297	1.11774	1.02716	1.3623	1.105	1.41606	1.02263	0.994994	1.74493	0.994546	0.989701	1.41228	1.09835
2-Linoleoyl glycerol	-1.12906	-0.489871	-0.0859294	0.138682	-0.475647	-0.378425	-0.424099	1.13334	-0.651322	-1.10741	-0.0602671	-0.0134849	-0.500712	-0.534533	-0.997327	-0.484961	-0.882636	-1.11678	-0.579454	-1.10789
2-Mercaptobenzothiazole	2.47418	1.85722	1.84447	2.28843	2.00894	0.25444	2.5118	2.42799	3.15828	2.43867	2.32773	2.5278	2.84007	2.17776	2.51739	2.5177	2.3111	2.70982	2.85274	2.56004
3-Furoic acid	-1.03635	-1.90222	-0.920221	-0.843898	-1.43958	2.22481	-1.46473	1.09304	1.23156	1.20478	-0.190951	1.66173	0.997443	-0.699675	-0.496487	-2.23479	-0.954899	0.330325	0.783652	0.25245
3-Hydroxyanthranilic acid	-0.663801	-0.92818	-0.654963	-0.408583	-0.732067	-0.714999	-0.624984	0.547525	-0.0866438	-0.541757	-0.617459	-0.410953	-0.533167	-1.12933	-0.749045	-0.166927	-1.04533	-1.13238	-0.67318	-0.562616
3-Hydroxybutyric acid	-0.244747	-1.57555	-0.765353	-1.04101	-1.37615	-0.0534107	-1.25409	-0.278102	-0.170235	-0.518091	-0.368231	-1.42043	-0.430032	-0.673595	-1.10271	-0.837908	-0.88491	-0.247827	-1.02554	-0.658264
3-Hydroxydecanoic acid	-0.561405	-0.989137	-0.644938	-0.406394	-0.608273	-0.578867	-0.82838	0.124509	0.186762	-0.496742	-0.418887	-0.814457	-0.0522512	-0.871838	-0.241341	-0.494744	-0.555302	-0.293646	-0.538183	-0.390832
3-Hydroxypicolinic acid	0.622287	0.549028	0.673904	1.01993	0.821664	-0.536616	0.714188	2.31042	1.39046	0.79844	0.814311	0.929508	0.995772	0.308446	0.656967	1.21014	0.394881	0.645899	0.57682	0.752533
3-Indoxyl sulphate	-1.91787	-1.98649	-0.683734	-1.16415	-1.26887	-1.34601	-0.727459	-1.06188	-0.656571	-0.969256	-0.37595	-0.638933	-0.350427	-0.428114	-0.321574	-0.823771	-0.801623	-0.551672	0.0685956	-0.252536
3-Methyladipic acid	-0.483365	-0.662129	-0.495558	-0.281506	-0.63344	-0.26715	-0.695214	0.136666	0.146999	-0.565666	-0.284068	-0.363881	0.029333	-0.748158	-0.225871	-0.248498	-0.464226	-1.20854	-0.302356	-0.428275
3-Phosphoglyceric acid	0.667702	0.259395	1.48188	1.87744	1.7604	0.875319	1.71763	-0.310673	0.325496	1.14082	1.77926	1.00043	0.285984	1.07995	1.47947	0.427218	1.61825	1.39562	0.888286	2.06491
3-phosphohydroxypyruvate	-0.874376	-0.493976	-0.792931	-0.234269	-0.296759	-0.0752047	-0.684503	0.806523	-0.129496	-0.938336	0.135541	-0.713262	0.383677	-0.44597	-0.452916	0.946605	-0.447541	0.00867859	-1.62684	-0.711809
4-Guanidinobutyric acid	0.277468	0.400433	-1.56176	-0.158382	0.182479	-1.16344	-1.23189	-0.274625	-0.109935	-1.59921	-1.1913	0.0281894	-1.44985	0.471567	-1.25766	-1.33837	-1.70018	-0.34631	-1.76213	-1.71693
4-Hydroxybenzaldehyde	0.5798	0.62885	0.424495	-1.30785	0.597005	0.716014	0.547587	0.202629	0.694249	0.59193	0.93896	0.705676	0.993468	0.606156	0.570361	1.3257	0.57773	0.569723	1.00446	0.698903
4-Hydroxyphenyllactic acid	-0.496888	-1.1053	-0.337706	-0.30367	-0.351309	-1.13226	-0.181156	-0.749186	-1.00135	-0.210972	-0.499639	0.0809695	-0.972748	-0.263484	-0.567914	-2.0064	-0.315421	-0.332751	-0.348448	-0.426507
4-Methylbenzotriazole	-0.69547	-2.11602	-2.1666	-1.89889	-0.28694	-1.1283	-2.19491	-0.32849	-1.40897	-2.00372	-1.76634	-1.95529	-1.41525	-2.19768	-1.78772	-1.22164	-2.05355	-1.74957	-1.84127	-1.69515
4-Oxoproline	1.38056	0.739957	1.11709	1.4387	1.36925	0.212483	1.28232	0.856013	-0.358976	0.866403	0.452655	1.2966	-0.0400279	0.939377	0.894224	-0.504935	0.901689	0.935537	0.0902372	0.647652
5,5-Dimethylhydantoin	-0.139364	-0.0259769	0.254976	-0.444382	-0.364159	-0.888079	-0.0256708	-0.355148	-1.44964	-0.706264	-1.05011	-1.63662	-1.52202	0.0366329	-0.385071	-1.25734	-0.627265	-1.65844	-1.21137	-0.808455
5-Hydroxyindole-3-acetic acid	-0.491854	-0.465833	-0.972325	-0.863292	-0.663835	-1.17217	-0.362354	0.53316	-1.46403	-0.36409	-0.0963175	-0.241174	-1.42705	-0.648208	-0.832702	-0.209462	-0.442256	-0.502867	-0.910159	-0.901911
5-Methoxysalicylic acid	-2.05411	-2.18725	-0.0835413	-0.139313	-1.40248	-0.468007	-0.872634	-0.453829	0.319045	-0.18771	-0.611588	-0.658167	-0.336407	-0.970867	0.035545	-0.150796	-0.303296	0.00711307	0.244689	-0.111812
6-Methylnicotinamide	0.59813	0.569426	0.947329	-0.434267	0.732328	0.920124	1.0478	0.596278	0.366004	1.24914	0.874283	-0.461086	0.401626	0.480283	0.543039	1.13239	0.947526	0.961201	0.719268	0.749718
6-Phospho-gluconate	0.101768	-0.366259	-0.0528503	0.37628	-0.0322374	0.730962	0.486843	-0.433233	0.474826	-0.100445	0.462135	-0.0203694	0.244463	-0.086529	0.518802	-1.20053	0.661422	0.648021	0.0082131	0.506575
6-Phosphogluconolactone	-0.495162	-0.336056	-0.453297	-0.663474	-0.390163	-1.25754	0.0805197	-0.175496	-0.620711	-0.955692	0.256279	-1.29342	-0.256975	-0.0578945	0.101361	-0.0932296	0.315408	0.272067	0.383922	0.166465
8-Hydroxyquinoline	-0.512137	-0.517504	-1.09352	-1.61385	-1.15502	-1.18415	-0.614722	0.528147	-1.5421	-0.609603	-0.1166	-0.560636	-1.24783	-1.11364	-1.02937	-0.633222	-0.728996	-0.687315	-0.930442	-1.01607
Acetylcholine	2.33397	2.49577	2.24527	2.30495	2.31065	2.19542	2.45544	0.125738	0.529265	2.03869	1.34141	2.36352	0.626748	2.17148	2.16039	1.59635	2.10059	2.27935	1.31406	1.58852
Acrylic acid	-0.358475	-0.448605	-0.377435	-0.276512	-0.570172	-0.285972	-0.659494	0.0740262	-0.183032	-0.92547	-0.0240089	-0.701256	0.000251592	-1.27839	-0.0175371	-0.218298	-1.12611	-0.546329	-0.126528	-0.307993
Adenine	0.190079	0.617619	0.333737	0.600482	0.226519	0.519305	-0.092936	0.46549	-0.902759	0.356804	-0.780009	0.729953	-0.427599	-0.168803	-0.0468841	-0.580693	0.527779	0.613833	-0.698617	-0.877953
Adenosine	-0.758124	-0.163535	-0.537595	-1.84341	-0.719133	0.723864	-0.394397	-0.404381	0.538886	-0.550507	0.353576	0.461549	0.657309	-0.282188	-0.617917	1.04382	-0.056189	-0.64817	0.702454	0.324883
Adenosine 3'5'-cyclic monophosphate	-0.805995	-0.703376	-1.19105	-1.00132	-0.887817	0.719592	-1.32303	-1.01244	-2.5854	-1.77828	-1.13624	-0.317848	-1.41674	-2.14366	-1.14449	-0.825939	-1.32592	-0.639188	-1.5705	-1.2159
Adenosine 5'-monophosphate	0.531375	0.802209	0.303072	0.708979	1.07164	0.279406	0.903387	0.135307	-0.0195045	0.287192	-0.342869	0.429147	-0.141702	0.574994	0.372244	-0.467149	0.522551	0.122521	-0.547774	-0.592544
Adenosine diphosphate ribose	0.208132	0.401756	0.693013	0.871601	0.501528	0.356585	0.867662	-0.298859	-0.389964	0.806295	-0.761362	0.925242	-0.406542	0.604695	0.794461	-1.09159	0.273453	1.04443	-0.801575	-0.523152
Adenylosuccinate	-2.03052	-2.22056	-1.90471	-1.29998	-1.59136	-1.35686	-1.22247	-1.29598	-2.86827	-1.2415	-2.82185	-1.31386	-2.90209	-1.32661	-1.66986	-2.553	-1.33693	-1.40673	-1.77124	-1.80337
ADP	1.37844	1.68965	1.34103	1.71967	1.31927	1.5747	1.24045	-0.401128	-0.178201	1.56808	0.417656	1.8809	0.243025	0.551495	0.998429	0.750514	1.62305	1.55279	0.638718	0.524668
AICAR	-0.788	-0.68783	-0.892555	-0.408927	-0.808386	-0.533617	-1.24634	-0.491043	-1.36529	-0.765703	-1.15775	-0.609	-1.22781	-0.787729	-0.942722	-0.968648	-0.825179	-0.355555	-1.40366	-0.106282
AIR	-0.00343962	0.34138	0.122403	0.176592	-0.482403	-0.713313	0.569639	-0.562983	-0.862409	0.465796	-0.530749	-0.137253	-1.4712	0.0935311	-0.390082	-0.177763	0.208034	-0.22122	-0.907475	-0.544388
Alanine	2.14338	2.14074	2.04073	2.36791	2.09009	1.68687	2.21012	0.911368	1.4032	2.17572	2.00647	2.15503	1.76763	2.0976	1.93114	2.2983	2.23728	2.02128	1.88777	2.02684
Alpha-ketoglutaric acid	-0.815749	-0.513193	0.100401	0.722545	0.560236	-0.41695	0.286699	-0.138598	-0.361193	1.73065	0.248612	1.65583	-0.346678	1.41065	0.83375	-0.542723	1.09851	1.25615	0.423426	0.976702
Anserine	0.189654	-0.0995954	-0.931367	-0.590953	0.0736686	-0.524823	0.450112	0.405384	-0.43356	0.588204	-0.478466	-0.285292	-0.759909	0.205938	0.309809	-0.520321	0.551171	0.971316	-0.405661	0.106818
Arachidonic acid	0.723759	0.381064	0.146732	0.283414	-0.226111	-0.945591	-0.0108575	0.103733	-0.00832561	0.113355	0.538154	0.593135	0.120781	-0.347189	-0.110527	-0.23625	-0.0713499	-0.187622	0.211023	0.203008
Arginine	2.48258	2.57761	2.35339	2.56331	2.39313	2.09204	2.2199	0.937197	2.04232	2.13116	2.31616	2.1954	2.37157	2.29311	2.22222	2.70598	2.13971	2.33728	2.39416	2.22761
Argininosuccinic acid	-0.228353	-0.237021	0.0906492	0.701331	0.206004	-0.509838	-0.751925	-0.35262	-0.768199	-1.23025	-0.268284	-1.42885	-1.07171	-0.841334	0.32869	-0.910885	-0.278936	-0.654947	-1.29344	-0.123395
Asparagine	1.45031	1.27988	1.14095	1.4086	1.247	1.23372	1.39867	0.35157	1.01235	1.52694	1.34496	1.58272	1.35074	1.21741	1.17789	1.76668	1.32974	1.165	1.32838	1.36356
Aspartic acid	0.307524	0.125268	-0.378215	-0.507014	-0.473977	1.34831	0.409329	0.234481	1.21101	-0.115005	1.06227	0.272096	1.32511	-0.493673	-0.301444	1.46817	-0.0212949	-0.305387	1.17533	0.282936
ATP	-2.09311	-1.88032	-2.02012	-1.04106	-1.35079	0.844782	-1.44964	-1.0406	-1.29077	-1.63376	-1.86823	1.30668	-1.47809	-2.05843	-1.90916	-1.39435	-1.90261	-1.46164	-1.7588	-1.92345
Azelaic acid	1.07735	0.936281	0.890927	1.13607	0.876964	1.67237	0.769838	2.59947	1.57357	0.962836	1.23212	1.04124	1.50445	0.769318	1.19246	1.73788	0.90888	1.07399	1.05274	1.15251
Betaine	2.37099	2.4693	2.41451	0.81416	2.22148	2.64117	2.46439	1.3607	1.96931	2.50325	2.16428	2.60487	2.19283	2.45674	2.40404	2.70767	2.41981	2.44879	2.20797	2.17247
CAIR	-1.93924	-0.856591	-0.674829	-0.679133	-0.859009	-1.00937	-0.681608	-0.0805169	-1.19235	-0.733795	-1.50941	-1.6657	-1.24446	-0.755843	-0.810873	-1.00487	-0.81982	-0.183948	-1.6005	-1.41146
Caprolactam	0.836316	1.12292	0.860755	0.813645	0.158047	1.90752	0.938824	1.69658	1.74129	1.12533	1.45051	1.09226	1.5863	0.937629	1.27698	1.9255	1.04021	0.448841	1.46218	1.32546
Capryloylglycine	-1.23942	-1.02504	-1.38766	-1.26397	-1.54284	-0.722207	-1.39311	0.155366	-0.575465	-1.03933	-0.903895	-1.28541	-0.670275	-1.4026	-1.12871	-0.796926	-1.18642	-1.01164	-0.933764	-1.00971
Carnitine	0.717036	1.9715	3.38445	0.849151	1.76976	3.72736	3.42594	1.69982	2.12622	3.38807	2.60732	1.16365	0.155457	3.29592	3.21391	1.24777	3.23634	0.670051	2.58687	2.934
Carnosine	1.19374	3.19476	-0.795229	3.15897	3.12732	2.88851	3.22229	-0.244327	-0.300242	-1.27081	2.41308	2.20008	1.05462	2.86476	2.79325	2.35164	2.91451	3.1115	-1.21517	-1.57903
CDP	-0.921036	-0.937124	-1.2745	-1.11202	-0.915628	-1.78968	-0.404391	-0.707644	-1.35327	-0.285563	-1.53528	-0.497072	-1.31686	-0.850157	-1.44334	-1.12467	-0.906579	-0.38884	-1.48505	-1.47079
Choline	2.08828	2.31024	-1.25835	0.557168	2.15784	2.63932	2.38185	1.785	1.86722	2.28155	2.41379	0.600019	2.32781	2.0266	2.13565	2.50708	2.30693	2.21881	2.09943	2.28211
cis-4-Hydroxy-D-proline	1.05509	1.04404	0.833757	1.1824	0.904649	1.3164	1.31099	0.216911	0.810714	1.2695	1.1981	1.32117	1.09793	0.997649	1.13116	1.74248	1.07592	1.30371	0.97592	0.904658
cis-Aconitic acid	-1.65153	-1.78849	-1.90014	-1.58369	-1.8541	-0.392058	-1.82485	-0.126313	-0.178598	0.0919132	-0.35231	-0.00682571	0.280513	-1.34381	-1.95178	-1.4156	-0.984028	-1.75073	0.0684109	-0.777813
Citraconic acid	-0.828221	-1.81547	-0.704701	-0.559515	-1.00321	0.897008	-1.44013	-0.890856	0.206035	0.526897	-1.41528	1.18536	0.0434699	-1.73087	-1.26895	-2.14806	-1.61957	-0.752622	-0.167779	-0.988734
Citric acid	-1.33726	-0.468223	-1.53622	0.666785	0.226311	3.41096	0.126165	0.997332	2.46269	2.38712	1.23517	0.567191	2.25998	0.697223	-1.38284	-1.36642	0.547589	1.65348	2.01474	-0.484202
Citrulline	1.54131	1.55941	1.54501	1.44414	0.860139	-0.889432	1.30485	-0.504711	1.94049	0.828903	1.6147	0.308432	1.3705	1.18866	1.34509	1.88412	1.05926	1.17781	1.1729	1.18124
CMP	0.626514	0.61873	0.377826	0.712913	0.716044	-0.137295	0.298188	0.14948	-0.632598	0.105356	-0.528365	-0.234527	-0.631867	-0.297407	-0.50709	-0.408784	-0.469457	0.161346	-0.670327	-0.493786
CMP-Neu5Ac	-0.778812	-1.46154	-0.960745	-0.64794	-0.860133	-0.644237	-0.780489	-0.134436	-0.932911	-1.09928	-1.35111	-0.894112	-1.06666	-1.24401	-1.14235	-1.22043	-1.0162	-0.973313	-1.3174	-1.10785
Cotinine	-0.265675	-0.134	-0.707138	-1.30139	-0.463184	-0.9609	-1.79635	0.586346	-1.29042	-1.74475	0.0198512	0.577255	-1.18855	-1.80726	-0.881836	-0.944611	-1.74565	-1.49994	-0.835135	-1.49223
Coumarin	0.111724	0.315965	0.0601408	-1.81584	0.284428	0.431367	0.226325	-0.0876667	0.336982	0.27286	0.603723	0.37288	0.655002	0.311554	0.153083	1.03059	0.296078	0.217382	0.69522	0.372915
Creatine	3.91616	3.95649	3.83402	1.61723	1.7981	3.39567	3.90897	2.8215	2.80203	3.92966	3.40452	3.38212	2.89102	3.76837	3.75471	3.45861	3.85501	3.91264	3.12746	3.57576
Creatinine	1.65803	1.88089	0.751324	1.84474	1.6832	1.29731	1.80527	-0.143279	2.26784	0.569367	1.93792	2.19126	1.85714	1.68816	1.78547	2.51379	1.74477	1.90031	0.418596	0.436536
Cyclic ADP-ribose	-1.42323	-1.77667	-1.13573	-1.07295	-0.891004	-0.288414	-0.572059	-0.407411	-1.10635	-0.907389	-1.02685	-0.843908	-1.47713	-0.542071	-1.07679	-1.39891	0.234991	-0.592657	-0.897418	-1.34209
Cysteine	-2.08803	-1.83501	-2.03794	-1.74143	-2.24784	-2.19307	-1.6005	-1.11107	-0.514402	-1.65916	-0.809857	-2.0435	-0.756709	-2.08107	-1.80205	-0.00139091	-1.76575	-1.40412	-0.82419	-0.332674
Cysteine-S-sulfate	-1.84927	-1.07925	-0.573584	-1.47152	-1.72992	-0.113267	-1.5607	-0.65686	1.38713	-0.738355	0.908093	-1.74993	1.22162	-1.24918	0.153903	1.77456	0.0932667	0.38302	0.98214	1.176
Cysteinesulfinic acid	0.503831	-0.604876	-0.269233	0.440999	0.475684	-0.106596	0.145822	-0.625985	-0.524335	-0.219767	-1.32612	-0.131909	-0.580009	-1.4143	-0.678714	-1.18425	-0.627756	-1.12577	-0.923315	-0.581183
Cysteinylglycine	-1.19724	-0.969655	-1.08092	-1.60541	-1.8613	-0.183247	-0.995861	-0.724497	-0.719427	-0.577867	-0.344747	-0.783117	-0.534819	-1.19319	-0.935102	0.341333	-0.329168	-0.040963	-0.270043	0.0719476
Cystine	-0.796665	-0.517288	-0.960727	-0.502629	-0.882822	-0.282894	-0.862977	-0.512851	0.808539	-0.656139	0.825393	-0.35051	1.10756	-0.3688	-0.642037	1.32702	-0.988204	-0.714658	1.06505	-1.59197
Cytidine	-0.0321487	0.263816	-1.65649	0.176505	-0.225538	-1.066	-2.03914	-0.413092	-1.5378	-1.54463	-0.432784	-0.711412	-0.62633	-1.80798	-1.71035	-0.939649	-2.01935	-0.813816	-1.88245	-1.76875
Cytidine 5'-diphosphocholine	0.418943	0.198258	0.251682	0.450771	0.179268	0.213676	0.165329	0.097574	-0.511531	0.131185	-0.340411	0.151628	-0.810648	-0.129333	-0.108437	0.0101732	0.0589527	-0.0384564	-0.35765	-0.0807471
Cytosine	0.557763	0.729765	-1.15397	0.651348	0.287415	-0.407739	-0.709089	0.127765	-1.39638	-1.2887	0.0615713	-0.564004	-0.293932	-1.29256	-0.748574	-0.978874	-1.09745	-0.177102	-1.18582	-1.11049
dCMP	-1.85442	-1.72871	-1.74535	-0.513844	-0.955996	-0.33717	-0.882288	-0.901674	-1.55874	-1.5109	-1.72931	-1.24774	-1.54014	-1.40756	-1.42732	-1.269	-1.6675	-1.49922	-1.76092	-1.68341
Dihydroxyacetone Phosphate	0.629444	0.540378	0.581435	0.936562	0.635376	0.727347	0.784169	-0.473942	0.430928	-0.137489	0.392097	-0.0353072	0.161095	0.466289	1.03116	-0.265063	0.937198	1.24197	-0.0356846	1.13277
Dipalmitoylphosphatidylcholine	-0.318195	0.436235	-1.03512	-1.00423	0.401201	0.990614	-1.24088	1.70091	1.79419	0.916881	0.168624	-0.244785	1.17356	-0.391365	-0.548003	0.773503	-0.316156	-0.854119	0.347005	-0.215454
dTMP	-1.28273	-1.50308	-1.35349	-1.02815	-1.26439	-0.365794	-1.24487	-0.005796	-0.753441	-1.03863	-1.191	-0.824418	-0.891922	-1.35821	-1.24197	-1.19931	-1.22309	-1.10151	-1.13949	0.00328094
Ecgonine	0.816777	1.6087	1.73741	0.331142	1.98262	1.85631	2.0215	-0.281049	-0.353823	1.36683	0.960726	1.02779	-0.303623	1.6501	1.68264	1.04011	1.58429	1.5523	0.634032	0.50137
Ergothioneine	1.09841	0.575054	0.545235	1.47706	1.57273	-0.698589	-0.755031	-0.315517	0.446641	-1.00356	1.45395	-1.15704	1.33391	1.01771	1.11236	1.92964	1.59848	1.5768	1.60287	0.680233
Erythrose-4-phosphate	0.773031	0.867299	0.625438	0.801445	0.677592	-1.06814	0.796929	-0.685067	-1.24769	0.379653	0.142035	0.670011	-0.878004	0.317736	0.489546	-0.0601281	0.395129	0.714919	-0.399857	0.175674
FAICAR	-1.00935	-0.24961	-0.336298	0.190132	-0.0214574	-0.810014	-0.365734	-0.211407	-1.26583	-0.274071	-0.206621	-0.738663	-1.36492	-0.346307	0.0168563	-1.05678	-0.255912	0.159261	-0.930489	-0.0552327
Fructose 1,6 Bisphosphate	1.47666	1.56673	1.6446	2.17843	1.57919	0.835053	-2.83421	-1.10772	0.0628352	2.06093	-1.93535	1.9687	0.686551	1.9385	1.09675	0.706822	1.83822	1.99084	0.755665	-1.77417
Fumarate	0.733575	-0.216567	0.605658	1.01738	0.616026	-0.811081	0.952838	-0.302997	-1.24199	0.613212	-0.019438	0.100059	-0.933722	0.365624	0.0933305	-1.32264	0.735754	0.283251	-0.295467	0.189261
GDP	-1.43624	-1.51207	-1.69655	-0.960499	-1.56288	-0.288122	-1.34846	-0.938991	-1.10756	0.187604	-1.76663	0.177505	-1.13996	-0.810285	-1.78884	-1.23197	-0.86985	-1.13932	-0.920146	-1.76377
Glucosamine 6-phosphate	-0.227755	-0.240224	-0.900767	-0.526504	-0.884737	-0.22969	-1.3319	-0.568823	-1.36855	-0.697431	-1.03357	-0.830121	-0.560465	-0.692871	-1.57238	-0.646045	-1.25495	-0.660598	-0.82825	-1.64794
Glucose	1.04012	1.4735	1.31614	1.48133	1.18638	0.15118	-1.49161	-0.266851	1.28474	1.3106	1.66907	1.35048	1.65424	1.01594	1.41506	1.73821	1.15797	1.73184	1.52787	1.3576
Glucose 1-phosphate	1.42376	1.63463	1.30416	1.6538	1.353	-0.80221	1.2846	-0.442818	0.00945227	0.354242	0.422421	-0.198287	0.421271	0.675517	0.86773	0.633818	0.815557	1.0475	0.0878679	0.582565
Glucose 6-phosphate	-0.658002	-0.473131	-0.967445	-1.10569	-1.33272	-0.969094	1.2846	-0.442818	0.00945227	0.354242	-1.33709	0.497719	-1.46639	-1.22961	-1.49952	-0.982561	-0.707844	-1.607	-1.14247	-1.26981
Glucose-1,6-bisphosphate	2.50078	2.23439	2.49327	3.12247	2.76077	0.952445	2.56592	-0.262317	0.626709	2.60247	0.64779	2.50972	0.70938	2.72828	2.64199	-0.618665	2.7017	2.81727	0.967908	1.43202
Glutamic acid	1.85602	2.21164	1.84936	2.40832	2.1678	2.52284	2.35442	1.62663	2.00151	2.66142	2.55373	2.71109	2.41963	2.29574	2.06203	2.8417	2.48168	2.42545	2.49165	2.36056
Glutamine	3.00876	3.10763	2.8727	3.18431	3.02004	3.13695	3.01807	2.05551	2.2579	3.03055	2.58617	3.12888	2.44676	2.98942	2.84309	2.7656	2.9376	2.94806	2.35182	2.65991
reduced Glutathione	-0.626768	0.050897	0.613067	0.801818	0.209591	1.40968	0.263137	0.366353	1.61877	1.67911	1.85498	0.645105	1.71049	0.577351	1.30435	2.48978	1.84549	2.11983	1.90656	2.21214
oxidized Glutathione	1.47712	0.349862	1.33545	1.71213	1.4051	-0.589896	1.53373	0.342521	-0.0794186	1.13231	-1.10472	1.11794	0.377601	1.46121	1.23584	-0.606165	0.120816	-0.338162	0.894965	0.509076
Glycerol 3-phosphate	1.12682	0.813709	2.0541	2.20398	1.88541	0.723832	2.35335	0.167508	0.427413	1.93897	1.94947	-0.0204937	0.133544	2.23779	2.41471	1.28393	2.58729	2.60583	1.04691	2.46755
Glycerophospho-N-palmitoyl ethanolamine	0.214474	-0.0891132	-0.287442	-1.33049	-0.535777	0.518877	-0.943987	0.517624	-0.0128122	-0.768904	-0.314792	0.0520796	-0.153656	-0.759143	-0.286535	0.204979	-0.754099	-0.433633	-0.0977021	-0.0257258
Glycine	1.29647	1.13514	0.810113	0.997101	0.927959	1.04335	1.14017	0.301109	1.06496	1.41395	1.28028	1.34663	1.22567	0.981432	0.962442	1.56436	1.09308	1.30773	1.15704	1.16124
Glycodeoxycholic acid	-1.40571	-1.35281	-0.998443	-0.924188	-1.13715	-0.51392	-1.13136	0.0703792	-0.62872	-1.16083	-0.795788	-0.525269	-0.290084	-0.465889	-0.660551	-0.882174	-0.847446	-1.01692	-0.485694	-0.753429
GMP	0.904959	0.939216	0.746942	1.11174	0.730561	-0.143589	0.960051	-0.908032	-0.700359	0.414239	-1.33783	-0.926563	-0.93489	0.213492	0.62093	-1.32588	-0.127223	0.77562	-1.87024	-1.77445
Guanidinoethyl sulfonate	-0.422715	0.189433	0.69349	-0.00296112	0.627111	-0.19406	-0.0455325	-0.423263	-1.10604	-0.326039	-0.911331	0.190509	-1.33148	0.57372	-0.61622	-0.715085	-0.114403	-0.257517	-0.807895	-0.274373
Guanine	-0.582272	-0.402254	-1.34857	-0.383327	-0.506983	0.183452	-0.589136	-0.263949	1.08191	-0.0646087	0.310499	-0.504822	0.773576	-0.782198	-0.726961	-0.723649	0.379574	-0.147994	1.25851	1.18632
Guanosine	-0.577968	-1.34785	-1.48986	-0.591607	-1.30925	-0.78697	-1.2624	-0.155043	-0.81106	-0.53033	-0.85183	-0.432655	-0.685996	-1.78607	-1.36338	-0.370186	-0.685846	-0.67593	0.983686	0.656032
Hexadecanamide	0.396897	0.628573	0.449823	0.743984	0.489533	0.395614	0.11073	0.999536	0.908318	0.089254	0.454355	0.707719	1.10341	0.116154	0.734011	1.30698	0.226481	1.06858	0.94587	0.862532
Hexanoylglycine	-1.10133	-0.870594	-1.78002	-1.45762	-1.65016	-1.28166	-2.04646	-1.01817	-0.743013	-1.16174	-1.22509	-1.46788	-1.09452	-1.67423	-1.42135	-1.43074	-1.30099	-1.21904	-0.66756	-1.44837
Hippuric acid	-1.49087	-1.89545	-1.49312	-0.673348	-1.02484	-0.443669	-0.802703	-0.377264	-1.1751	-0.806115	-0.503067	-1.53323	-0.842426	-0.634977	-1.40092	-0.0574808	-1.0451	-1.27276	-0.356444	0.0764497
Histidine	0.542438	2.31756	-0.746604	1.38543	2.27514	2.2311	2.48943	0.629148	-0.626855	2.31895	1.93925	0.971461	0.80353	2.27042	2.42415	2.05628	2.54159	2.70159	-1.0142	-0.801136
Hypotaurine	0.670425	0.608254	0.524905	0.624287	0.579047	0.0812561	0.975246	0.152105	-0.72214	0.95592	0.514402	0.583215	-0.0825884	0.616272	0.496755	0.887475	0.850081	0.813338	-0.0876598	0.790101
Hypoxanthine	2.09445	2.18802	1.87451	-0.559997	-0.705698	0.267078	2.09184	0.199	2.22871	0.556538	-0.679234	1.98595	2.41805	1.01995	-0.02619	0.27354	2.35596	0.0434887	2.53139	-1.00656
Iditol	-0.0604279	-0.312045	-0.316412	0.0128094	0.00832659	3.16149	-0.216874	0.181691	-0.30221	-0.0907727	-0.252194	1.98561	-0.441833	-0.508707	-0.313344	-0.176177	-0.199405	-0.848321	-0.78053	-0.440811
Imidazolelactic acid	0.550935	0.712663	0.732727	-1.44606	0.14771	0.488962	0.599921	-0.395369	-1.24403	0.067549	-0.537085	-1.07341	-1.12651	0.762687	-0.100891	-0.278724	0.0891617	-0.774563	-0.52308	-0.116556
IMP	2.3194	2.17493	2.32802	2.6215	2.42208	1.07487	2.42125	0.908992	0.207014	2.26169	-0.0871433	2.22733	-0.809028	2.23286	2.44203	-0.684063	2.15811	2.37147	-1.04582	-0.0501272
Indirubin	-0.434254	-1.44271	-1.44275	-1.41374	-1.56676	-0.666341	-1.6123	0.511786	-0.928661	-1.5206	-0.336761	-0.756822	-0.721425	-0.795808	-1.12775	0.291176	-1.4473	-1.23127	-1.08641	-1.18603
Indole-3-acetic acid	-1.7426	0.106338	-1.885	0.411922	0.208351	-0.714688	-2.16798	-1.13971	-1.14192	-1.92029	-1.53448	-1.30414	-1.22648	-1.655	-1.89249	-0.860883	-1.54516	-0.30401	-1.46658	-1.66166
Indole-3-lactic acid	-1.8734	-2.19148	-1.36661	-1.67323	-1.72008	-1.25612	-1.36744	-0.432716	-1.50775	-1.37421	-1.24582	-1.02527	-1.12224	-0.999974	-1.05542	-1.30463	-1.55976	-1.84894	-0.662618	-1.11583
Inosine	1.86314	1.63639	1.69099	1.84744	1.40016	0.742208	1.83646	0.273929	1.70293	1.98968	2.04838	1.68558	1.91032	1.35447	1.91045	1.3623	1.94657	2.30923	2.04098	2.21739
Isoleucine	0.315458	-0.278796	0.07378	0.222127	0.0999883	-0.243842	0.116672	0.0327848	0.167133	0.0735209	0.652082	-1.31369	0.452411	0.0590352	0.13228	-0.161991	0.237554	0.00463041	0.555604	0.250989
Kanosamine	-0.604366	-0.542302	-0.696086	-0.249037	-1.10845	0.0512878	-0.795496	-0.0839227	0.132455	-0.942275	-0.239217	-0.860673	0.141156	-1.21518	-0.478727	0.555731	-1.06055	-0.891878	-0.0393435	-0.568419
Lactic acid	2.86301	2.47607	2.7757	2.9596	2.81678	0.989344	2.87873	0.788118	1.17421	2.14877	1.64088	2.27658	1.5494	2.10597	2.63397	1.21355	2.41545	2.65791	1.3331	1.94503
Lactose	0.232525	0.11075	0.0219153	-0.980195	-0.0129337	3.11524	-0.288775	-0.0615241	0.47699	-0.606858	0.123813	1.79828	0.179783	-0.162165	0.383436	0.942869	-0.746282	-1.11661	0.121203	-0.0698804
Leucine	1.79474	1.95063	1.81494	-0.0269066	1.82361	2.08931	1.89478	0.857726	1.87036	1.80461	2.27163	2.05034	2.28933	1.84669	1.99062	2.63994	1.98321	1.88998	0.691111	2.055
Linoleoyl ethanolamide	-0.95074	-0.678109	-0.105693	-0.548082	-0.610763	-0.773025	-0.470703	0.384401	0.309909	-0.585937	-0.430929	-0.54732	0.256379	-0.854944	-0.757602	0.12393	-0.704792	-0.00468031	-0.249694	-0.0917625
Lysine	1.7204	2.23591	1.20849	1.94644	1.73126	0.872311	1.56192	0.372479	1.42263	1.31014	1.78919	0.658909	1.9425	1.799	1.78843	2.24779	1.45745	1.89697	1.75646	1.70697
Malic acid	1.92181	1.00619	1.73035	2.13383	1.7427	0.494547	2.0616	-0.282583	0.0197179	1.76491	1.23332	1.36579	0.339906	1.50617	1.28586	0.171751	1.84161	1.467	1.01748	1.39272
Maltol	1.59933	1.79413	1.4541	1.83946	1.48624	0.17579	1.43197	0.654197	0.0703876	1.71852	-0.0580937	1.60452	0.642044	1.37603	0.841728	0.173062	1.04377	1.28746	0.298518	0.165866
Maltotetraose	-0.967194	-0.759598	-0.85324	-1.19794	-1.4053	0.0876757	-1.06351	-0.52938	-0.378309	-0.796249	-0.823352	-0.622051	-0.467513	-1.01614	-0.866516	-0.0438848	-0.869916	-0.949863	-0.752439	-0.971329
ManNAc	-1.73804	-1.82064	-1.75833	-1.62884	-1.95023	-0.984154	-1.98248	0.157906	-1.19508	-1.78537	-0.638783	-0.9323	-1.05391	-1.08181	-1.19262	-1.01036	-1.65672	-1.56306	-1.41905	-1.53706
Mannitol	0.0987724	-0.394643	-0.209331	0.00294107	0.0686364	2.8028	-0.228221	0.122761	-0.60041	-0.320618	-0.200815	1.99648	-0.622043	-0.562835	0.0482384	-0.820028	-0.12168	0.282076	-0.860261	-0.186448
Mannose 6-phosphate	2.58644	2.42814	2.35746	2.79761	2.44057	0.671183	2.40183	0.599026	0.423552	-0.168551	1.04673	0.158226	0.582418	1.50176	2.02406	0.197254	1.94585	2.15947	0.166722	1.57638
Methionine	0.946846	1.09888	-1.31048	1.06554	1.01208	1.14098	1.0027	-0.225856	0.804239	1.02864	1.39987	0.549715	1.549	-0.615657	1.03969	1.81583	-0.874906	0.816578	-1.35096	0.20318
Methylparaben	0.157767	0.266845	1.07719	1.26844	0.785565	2.46443	1.13894	0.617225	2.50762	1.66643	1.40784	1.49413	1.70071	0.927381	1.26965	2.72564	1.83945	2.37257	2.13615	1.757
Muscone	-0.503295	0.0721889	0.083063	0.444972	0.222268	-0.129498	-0.550873	0.786221	0.415392	-0.0907504	0.492167	0.580332	0.944096	0.370356	0.882017	1.21217	-0.102014	0.888888	0.729634	0.622668
Diethylethanolamine	0.532698	1.00509	0.505213	0.762694	0.846543	1.5399	-0.67121	1.69804	1.10748	0.279253	0.231482	-0.740603	1.18337	0.47975	0.299521	1.44368	0.463758	0.63856	0.176921	-0.534891
Diphenylurea	-1.12023	-0.276563	-0.557	-0.129746	-0.181619	-0.110232	-0.704686	0.527247	0.411843	-0.330326	-0.332952	-0.62776	-0.395402	-0.80559	-0.307807	0.128221	-0.864517	-0.456082	-0.588934	-0.502216
Methylguanosine	-1.3975	-1.61278	-1.54252	-1.36674	-1.56645	-0.841993	-1.09994	-0.688153	-0.985347	-1.02373	-0.823647	-0.727497	-1.01563	-1.47773	-1.29918	-0.223616	-1.08495	-1.04165	-0.530623	-1.00004
Dimethyl-L-arginine	1.04847	1.13269	1.13082	1.23353	1.09673	0.762618	0.745333	0.146314	0.100736	0.71823	0.776906	0.721566	0.291046	0.842224	0.417319	0.910504	0.606803	0.736698	0.11277	-1.14041
Trimethyl-L-lysine	-1.25706	-1.09753	0.159949	-1.16634	-0.0237311	-0.0876641	0.108581	-0.323337	0.111068	0.0450473	0.473006	-0.797059	-1.1355	-0.0454704	0.0296953	-0.770406	-0.204962	0.239455	0.218394	-0.0361198
NAA	0.00341259	-0.0550632	0.0677616	-0.310327	-0.726224	-0.465047	0.291166	-0.942051	-1.34461	1.13765	-1.76969	-0.250943	-0.929758	1.25162	-1.44179	-1.3075	0.887828	0.906267	-1.68504	-1.91176
NAAG	0.38091	0.570618	1.2476	0.685326	0.440447	0.100809	1.21886	-0.38179	-0.946098	0.721262	-1.21252	-0.711142	-1.03553	1.36479	0.595571	-0.934846	1.43329	0.872664	-1.26488	-1.31744
Acetylglucosamine-6-P	-0.663838	-0.618529	-0.526634	-0.249531	-0.475518	-1.79444	-0.898948	-0.712407	-1.58665	-1.11016	-0.118775	-1.73737	-0.271427	-0.930881	-0.518319	0.195277	-0.986882	-0.647304	-0.0866889	-0.532786
Acetylcarnosine	1.13678	1.22179	-0.617322	1.09116	0.962553	0.584464	0.816156	-0.255434	-1.38241	-0.822214	-0.0995952	0.250723	-1.07646	0.384622	0.572481	0.131724	-1.21411	0.768157	-0.780669	-1.21448
Acetylmethionine	-0.0768021	-1.00437	-0.76734	-0.660422	-0.839755	-2.31002	-0.647244	-0.529076	-1.58163	-0.220878	-0.470668	-0.283326	-0.599471	-0.948991	-0.548357	-1.38341	-1.01571	-1.0519	-0.382818	-0.932435
Acetylneuraminic acid	-0.239611	-0.244871	-0.546957	-0.0582451	-1.1087	0.00347664	-0.285259	0.0281115	0.448445	-0.174717	0.248352	-0.3234	-0.0380627	-0.32259	-0.427331	0.573976	-0.3779	-0.0619404	-0.0987716	0.0668874
Acetylglucosamine	-1.62908	-1.58675	-1.64365	-0.561959	-1.89021	-0.30161	-0.881694	-0.753404	-0.739457	-1.27898	-0.825709	-1.10907	-0.70749	-1.48416	-1.47677	-0.23439	-1.47475	-1.62538	-0.733948	-1.36899
Acetyl-glucosamine 1-phosphate	-0.266928	-0.708767	-0.839593	-0.307563	-0.571225	0.814351	-0.797828	-0.405659	0.499211	-0.0692056	0.401188	0.0513042	0.205342	-0.667249	-0.616189	-0.160449	-0.622541	-0.722359	0.128524	0.260754
Nicotinamide	-0.261972	0.347806	2.28879	0.586934	0.428347	2.47355	2.32148	0.575614	1.57735	2.29729	1.88251	0.650605	-0.141568	1.95839	2.1483	2.15499	2.10152	2.2997	1.85983	1.91538
Nicotinamide adenine dinucleotide (NAD+)	-1.01515	-0.795754	-0.702989	-0.564386	-0.461439	0.541619	-0.146142	-0.584146	-0.467768	-1.60176	-0.438174	-0.222503	-1.03501	0.0591949	-0.660497	-0.167897	0.779323	-0.123925	-0.359153	-0.922718
Nicotinamide mononucleotide	-0.779366	-0.662363	-0.876554	-1.26778	-0.875475	-0.450032	-1.77687	-0.748563	0.00816901	-0.21211	-1.15519	-0.469524	-1.22351	-0.790222	-0.901529	-0.333255	-0.835014	-0.813595	-0.111391	-1.0715
Phenylacetylglutamine	-1.59551	-0.716601	-0.564882	-0.511246	-0.594354	0.116839	-0.310252	-0.480837	0.296471	0.0732005	0.0186051	-0.262259	0.205298	0.26492	-0.0533945	0.702989	-0.0959911	0.159588	0.521257	0.158406
Oleamide	0.910666	1.18422	1.18224	1.2199	1.0418	0.881541	0.850978	1.4729	1.63701	0.844055	1.09268	1.23932	1.74836	0.858336	1.41968	2.10846	1.16938	1.73997	1.58313	1.54937
O-Phosphorylethanolamine	0.255472	0.231216	0.182108	0.507815	0.126603	0.286861	0.758553	0.0106639	0.581264	0.506248	1.13295	0.256016	1.11887	-0.0892315	0.338171	0.461291	0.503304	0.541452	0.952506	1.07473
O-phosphoserine	-1.53944	-1.45714	-1.06319	-0.548021	-0.655307	-1.61455	-0.909429	-0.532513	-1.20293	-0.526787	0.132827	-0.97137	-0.720779	-1.28768	-1.20685	0.20574	-0.613449	-1.05845	-0.279142	-0.00330592
Ornithine	0.590764	0.124414	0.429188	0.652851	0.541961	-0.942956	0.178982	0.0105679	-0.0644793	-1.1419	0.435007	-1.50129	0.43832	0.269371	0.200822	-0.391627	0.129917	0.318217	0.316696	0.19284
Orotic acid	-1.93243	-1.69191	-1.93866	-1.8833	-2.20968	-1.0695	-1.58964	-1.07291	-1.33622	-1.63992	-1.84004	-0.785386	-1.5871	-1.70802	-1.55601	-0.833861	-1.85246	-1.76819	-0.200764	-1.89371
Pantothenic acid	-1.69649	0.0118708	0.931132	1.07017	1.41796	-0.314838	0.972181	-0.44223	-0.928227	0.668838	-0.0248392	0.974761	-0.130051	0.278776	0.472158	-0.481544	1.14718	-1.90745	0.336093	0.202023
Phenol	0.0673209	-0.640787	0.0877298	-0.0335349	-0.0818458	0.30027	0.433312	-0.12752	0.546395	0.827299	0.957029	0.816162	1.15783	0.0492614	-0.0963187	-0.685785	0.716728	0.935502	1.12695	0.510549
Phenylalanine	0.291614	0.939049	2.05731	2.19597	0.737756	2.1795	1.55169	1.49371	2.07366	2.02744	2.19908	0.854818	1.18231	1.82874	1.96016	2.66546	1.81688	-0.137546	0.0435234	1.44191
Phenylethanolamine	-1.29244	-0.903319	-1.0868	-0.558875	-0.843514	-0.00350469	-0.864797	-0.503245	-0.0884474	-0.710759	-0.771612	-0.742116	-0.154761	-0.829718	-0.62136	0.185609	-0.807103	-0.527075	-0.606921	-0.644859
Phloroglucinol	0.785349	0.924843	0.623733	-0.352109	0.52857	2.7756	0.301272	0.0393484	1.01554	-0.0817482	0.757531	1.72099	1.16302	0.422144	0.630094	1.52721	0.13615	-0.2134	1.03238	0.314283
Phosphoenolpyruvate	-0.437293	-0.313623	0.324888	0.884027	0.810312	0.199958	0.620196	-0.350814	-1.22506	0.930771	1.35369	-0.964051	0.628719	0.343927	0.22704	1.47599	0.850286	0.390549	1.085	1.35656
Pipecolic acid	1.71464	1.90209	1.02425	-0.0267666	1.42489	0.466874	1.27384	0.89835	1.31076	0.584586	1.71254	0.40731	1.73953	1.37873	1.55695	2.24501	1.31296	1.61059	1.54213	0.298059
Piperine	-0.614301	-0.401349	-1.38628	-0.968717	-0.746242	0.548063	-0.731289	0.568265	0.828593	0.628447	0.455314	0.264631	1.41496	-0.419288	-0.539255	1.28045	0.207861	-0.271773	1.12871	-0.0511039
Proline	2.24915	2.47038	2.16521	-0.114304	0.0954532	0.363829	2.35603	1.51834	1.89474	2.12184	2.2532	0.324289	2.17304	2.31515	2.32692	2.5708	2.36267	0.542642	2.14621	2.23484
Propionylcarnitine	-0.845784	1.81946	1.49058	1.87722	1.56747	-0.543675	-1.08997	0.369953	-0.730242	-1.12876	-0.490953	-1.05349	-0.684283	-1.17875	-0.655387	-0.457505	-1.16752	-1.06476	-0.831329	-1.03191
Pyridoxal	-0.626448	-0.577342	-1.07361	-1.77732	-1.31353	-1.29823	-1.93084	0.248389	-1.62671	0.418505	-0.298915	-0.329564	-1.60116	0.441213	-1.2006	-1.27705	-1.01781	-0.082443	-1.15565	-1.811
Pyroglutamic acid	2.93955	3.04332	2.78807	2.16555	1.29588	3.14334	0.25787	1.9547	2.17118	2.95849	2.48734	3.03678	2.35288	2.96449	2.73313	2.68475	2.8503	2.85406	2.28574	2.54367
Pyruvic acid	1.09962	0.719592	1.36377	1.32712	1.20559	0.775403	1.65008	0.764963	0.125577	1.70419	0.328972	1.13003	-0.000251734	1.80587	1.58544	-0.335842	1.8099	1.93053	0.218348	1.44639
Quinic acid	-0.259114	-0.837341	-0.82503	-1.54039	-1.33601	-0.526305	0.0875071	-0.111632	-0.270057	-0.887887	-0.567065	-0.815031	-0.910025	-1.37182	-1.33891	-1.0656	-0.574813	-1.37501	-1.06047	-0.0373031
Raffinose	0.461447	0.410242	0.0533811	0.623423	-0.00848936	-0.0567473	-1.16541	-0.137098	0.544322	0.0676481	0.284548	-0.107895	0.349509	-0.0075661	0.459764	1.0642	-0.549579	-0.392112	0.201083	0.0934742
Ribulose 5-phosphate	1.30886	1.02488	1.14165	1.36492	1.20531	0.747588	1.40832	-0.4537	0.45117	0.428369	1.536	-0.0150656	0.679227	0.652659	1.51272	0.985922	1.33635	1.62886	0.974264	1.81115
Saccharopine	0.277249	1.02774	0.761933	1.01328	-0.549173	-1.06232	0.600612	-0.67925	-2.25241	0.791243	-0.213503	0.145774	-0.809749	0.855918	0.18594	0.00434358	0.397713	0.566754	0.414834	0.202586
Salicylic acid	0.681411	0.126038	0.662806	0.620672	0.528415	1.03516	0.986645	-0.203961	1.16348	1.35074	1.49095	1.3501	1.69547	0.620827	0.558362	0.206315	1.23131	1.45281	1.64793	1.10681
Salsolinol	-1.50852	-0.541165	-0.713995	-0.0342933	-0.590628	-0.839843	-0.412111	-0.321241	-1.15536	-1.05896	-1.17715	-1.02575	-1.29767	-1.21786	-1.14437	-0.649112	-0.838939	-1.2527	-1.18853	-1.2763
Sedoheptulose-7-phosphate	-0.402415	-0.366057	-0.655944	-0.445974	-0.890855	0.606285	-0.288921	0.117819	0.350148	-0.236621	0.489188	-0.145047	0.0803153	-0.816312	-0.745019	0.0328823	-0.78237	-1.00875	-0.116464	0.389437
Serine	1.35823	1.39867	1.08487	1.42943	1.15667	1.34189	1.31412	1.72496	1.7767	1.56465	1.58614	1.5734	1.60278	1.28127	1.25155	1.86603	1.30879	1.32925	1.50628	1.40055
S-Methyl-L-cysteine-S-oxide	0.262552	-0.174031	-0.607998	-0.611392	-1.06185	-0.0562758	-0.931126	-0.548252	-1.29597	-0.352635	-0.767376	-0.434763	-0.850902	-0.285758	-0.819768	-0.244401	0.171125	-1.67482	-0.279418	0.29209
Sphingosine	-0.508213	-0.432667	-0.584441	-0.462397	-0.663719	-0.10725	-0.686051	0.582717	0.133338	-0.41505	-0.153647	-0.381063	-0.0126595	-0.974885	-0.465063	0.0675604	-0.909175	-0.134575	-0.133964	-0.216432
Stachydrine	-1.19485	-0.266541	-0.0230802	-0.931137	-1.12307	-0.698322	0.729804	-0.385638	-0.95203	0.649429	-0.239316	-0.459196	-0.57845	1.38374	-0.68959	1.91524	-1.46538	-0.992736	-0.219246	-1.23725
Suberic acid	0.30316	-0.0872501	0.401635	0.55295	0.21661	1.25269	0.223351	1.54498	1.10239	0.494941	0.677985	-0.031027	1.03453	0.300059	0.703736	1.25531	0.425763	0.569958	0.570223	0.648828
Succinate	0.877307	-0.0122045	1.13057	1.55314	1.40607	0.466213	1.27058	-0.297732	0.881021	0.90643	0.762123	-0.0116553	0.97128	0.624842	0.309274	0.0213321	0.962076	0.843285	0.680744	0.613784
Tartaric acid	-0.691397	-1.39567	-0.727406	-0.795909	-1.36576	0.0330813	-0.154689	-0.0744465	0.781141	-0.185103	-0.0219532	-0.467504	-0.232284	-0.58599	-0.306269	-0.278215	0.297336	0.343054	-0.00837141	0.437119
Taurine	2.45973	2.5452	2.46427	2.79372	2.62898	2.91946	2.58908	1.59373	2.13299	2.89618	2.59227	2.91068	2.29583	2.52619	2.46263	2.75876	2.81293	2.72175	2.26691	2.70151
Testosterone sulfate	-0.955231	-1.11599	-1.66644	-1.39968	-1.54885	-1.0059	-1.25036	-0.239909	-0.979482	-0.29089	-0.550468	-0.495587	-0.429551	-0.920537	0.0787326	-0.0813437	-1.26335	-1.14374	0.162319	-0.433481
Theobromine	-0.579262	-0.328511	-0.2464	-0.168605	-2.2829	-0.290411	0.0216051	0.169193	-0.184122	-0.382097	0.107693	-0.277309	1.04551	0.262479	-0.669289	0.183607	-0.314247	-1.75587	-0.317733	0.174565
Theophylline	0.206799	0.200575	-1.11956	-0.792305	-0.246793	-0.643885	-0.618371	0.00571967	0.206153	0.357542	0.538693	0.305032	0.191608	0.47064	-0.650352	0.600231	0.374176	0.224951	0.18601	0.719515
Threonine	1.56536	1.72656	1.35212	1.59478	1.49975	1.63836	1.61435	0.505385	1.55057	1.71519	1.65041	1.86865	1.65716	1.47484	1.58314	2.09497	1.71869	1.5453	1.55342	1.70076
trans,trans-2,4-Heptadienal	-0.76225	-0.52322	-1.29265	-0.189235	-0.463129	0.248205	-0.496116	0.648279	0.315027	-0.281596	-0.106173	-0.21321	0.243717	0.776228	-0.4221	0.519616	-0.343554	-0.0945647	-0.195034	-0.112655
trans-3-Indoleacrylic acid	-1.13703	0.661474	0.690569	1.03909	0.451032	-0.676285	-1.16468	0.183644	-1.11625	-1.32022	-0.796055	-1.18528	-1.0511	-1.27838	-0.943889	-0.920641	-1.204	-1.18675	-1.31643	-1.20943
trans-Aconitic acid	-0.607836	-1.59974	-0.959451	-0.567926	-0.958975	-0.913229	-0.00599561	-0.342775	0.0975296	0.409151	-0.611019	0.406078	0.116239	-0.917571	-1.3856	-1.36899	-0.0714375	-0.148603	0.354938	-0.743894
Trigonelline	0.199531	0.488454	0.322839	-0.493482	-0.104461	-0.853848	1.07489	-0.380876	0.00852296	0.319724	0.460756	-0.374163	-0.366981	0.215133	-0.0517549	0.397064	0.140419	-0.402896	-1.04574	0.768381
Tropine	0.163968	0.571564	0.436868	-1.02614	-1.45096	1.41525	0.579987	1.10091	0.518767	-0.127635	0.514903	0.715163	1.26803	0.568297	0.818734	1.54031	0.622083	-1.01956	0.815583	0.946405
Tryptophan	-1.12732	0.568035	0.565018	1.01484	0.364722	-0.749614	-1.15497	0.193356	-1.10653	-1.31051	-0.807507	-1.11108	-1.04139	-1.26867	-0.934177	-0.917882	-1.19429	-1.17703	-1.30672	-1.3271
Tyrosine	1.62846	1.67705	1.48693	-0.644953	-0.933716	1.13917	1.58418	0.850048	1.74992	1.63187	1.97492	1.26888	2.03231	1.63274	1.61419	2.34051	1.5912	-0.587474	2.00367	1.7119
UDP-N-acetylglucosamine	-0.288473	-0.491142	-0.125072	0.181734	-0.184274	0.287896	0.51257	0.600285	0.03284	-0.0502664	-0.118602	0.525403	-0.0753059	-0.829952	0.0616791	-0.650092	0.250734	0.418464	-0.376578	0.176225
UMP	0.978958	0.406698	0.848968	1.16085	1.01364	-0.131496	0.799587	-0.0499401	-0.46625	-0.0717252	-0.920881	0.00672009	-0.54174	-0.466503	-0.381515	-1.3291	-0.970936	0.332507	-0.877861	-1.38494
Uracil	-0.619606	-0.483757	-0.45373	-0.930976	-0.763808	-0.27623	-0.605561	-0.00773713	0.415652	-0.588505	1.22585	-0.538075	0.847148	0.00743654	0.165087	1.06756	-0.0334427	-0.18965	0.897562	0.455667
Uric acid	0.528341	0.125996	0.881373	0.833093	0.198565	0.719794	0.681501	0.495208	0.737413	0.712147	1.35197	0.340747	1.35663	0.401957	1.23173	1.02144	0.724621	1.33749	1.15855	1.31695
Uridine	0.290794	-1.17291	0.363103	0.610773	-0.760738	-0.586675	-0.332233	-0.248285	0.344858	-0.125152	0.664024	-0.504976	0.828432	-0.346041	0.715456	-1.50552	-0.0950238	0.432864	0.94058	1.01028
Ursolic acid	-0.942645	0.375252	-0.387477	-1.86544	-0.47488	-1.40809	-2.2456	-0.351039	-1.50708	-2.09224	-1.7109	-1.81214	-1.56628	-2.09667	-1.81075	-1.27348	-2.08877	-1.73364	-1.8003	-1.65731
Valine	1.54443	1.72871	1.61612	-0.502177	1.58703	1.96121	1.60215	1.68317	1.64369	1.58678	1.85898	0.181036	0.582971	1.62351	1.68804	2.2208	1.72066	0.224982	1.8883	1.66341
Vanillin	1.30413	0.772985	2.13799	2.3278	1.78801	3.12749	2.24297	1.35513	3.5671	2.75832	2.46878	2.42067	2.68687	1.80843	2.22446	2.74395	2.62107	3.12254	2.89454	2.68895
Xanthine	-1.1766	-1.04171	-1.40086	-1.0777	-1.5939	-1.12762	-1.32658	-0.744547	-1.40298	-1.46144	0.145709	0.879497	-0.595102	-1.54484	-1.19167	-0.0469747	-1.34778	-1.30213	0.979441	-0.21941
beta-Alanine	2.28376	2.09326	2.22649	2.58222	2.30965	1.90131	2.24276	0.431586	0.744359	1.97702	2.02248	1.70749	1.1149	2.15732	2.32227	0.824068	2.29292	2.40522	1.50412	2.12899
gamma-L-Glutamyl-L-glutamic acid	-1.74187	-1.30191	-1.54773	-1.59962	-1.57389	-0.432724	-1.16584	0.0566314	-0.960955	0.0901007	-0.284857	0.269752	-0.462789	-1.58828	-1.10256	-0.35337	-0.919803	-2.50175	-0.144273	-1.08873

## Sheet: 2B
Compound	log2FC	FDR
Propionylcarnitine	-6.927	0.00055751
trans-3-Indoleacrylic acid	-4.4376	0.0031934
Tryptophan	-4.185	0.0031934
CMP	-2.6258	0.0031934
UMP	-3.2572	0.0034697
Tartaric acid	3.5018	0.0034697
Phenylacetylglutamine	2.8234	0.00605776
Glucose 1-phosphate	-2.78	0.0088468
Mannose 6-phosphate	-2.9011	0.0088468
Piperine	4.7904	0.0156296
reduced Glutathione	4.5905	0.0157595
Cysteinylglycine	2.955	0.0158041
1-Methylguanine	1.68	0.0215564
Ursolic acid	-3.652	0.0225446
3-Indoxyl sulphate	2.1566	0.02519
Methylparaben	3.9029	0.0262037
GMP	-2.2045	0.0262037
Cytosine	-3.0872	0.0367304
Methylguanosine	2.1541	0.0367304
Vanillin	3.1603	0.0367304
Argininosuccinic acid	-2.0191	0.0367304
Adenosine	3.0938	0.0367304
Testosterone sulfate	2.9795	0.0367304
Lactic acid	-1.8878	0.0367304
Maltol	-1.7442	0.0367304
Cytidine	-3.0627	0.0367304
cis-Aconitic acid	4.9328	0.0377086
Cysteinesulfinic acid	-2.4288	0.0381623
Cysteine-S-sulfate	6.493	0.0381623
trans,trans-2,4-Heptadienal	2.6412	0.0387176
Uracil	3.7148	0.0391519
5-Methoxysalicylic acid	1.2075	0.0436686
Indole-3-lactic acid	2.1409	0.0514888
5,5-Dimethylhydantoin	-1.6865	0.0514888
3-Furoic acid	7.8919	0.0548148
Dimethyl-L-arginine	-1.8025	0.0610547
Tropine	2.3482	0.0623985
Nicotinamide	1.1654	0.0655702
2,3-Dihydroxypropanoic acid	-1.6509	0.0764151
gamma-L-Glutamyl-L-glutamic acid	3.961	0.0766944
Glycodeoxycholic acid	2.0241	0.0769769
Caprolactam	2.1104	0.0792919
Acetylcarnosine	-2.4728	0.0792919
Erythrose-4-phosphate	-1.4962	0.0804066
Adenosine 5'-monophosphate	-1.5534	0.0804066
Guanidinoethyl sulfonate	-1.842	0.0912595
Citric acid	7.6544	0.0988073
Phenol	2.5163	0.0999997
4-Oxoproline	-1.4741	0.100466
IMP	-1.3054	0.100466
ManNAc	3.3882	0.101954
Choline	0.80293	0.101954
Cysteine	3.8033	0.101954
Coumarin	1.0079	0.104057
Indole-3-acetic acid	-3.6836	0.106725
Cytidine 5'-diphosphocholine	-1.1411	0.108854
Orotic acid	2.8828	0.108854
oxidized Glutathione	-1.4787	0.109153
Hippuric acid	2.1091	0.115341
Guanine	4.0077	0.117595
4-Guanidinobutyric acid	-1.4751	0.122459
Phenylethanolamine	1.6535	0.125778
Glucose-1,6-bisphosphate	-1.1626	0.125778
4-Hydroxybenzaldehyde	0.88978	0.125778
Aspartic acid	3.147	0.125778
Acetylcholine	-1.1525	0.143546
Tyrosine	1.1043	0.151027
trans-Aconitic acid	2.6655	0.155328
Ornithine	-1.2158	0.155328
Salicylic acid	2.2733	0.155328
Trimethyl-L-lysine	0.74859	0.155909
Fumarate	-1.2781	0.155909
ADP	-0.85403	0.155909
Malic acid	-1.2656	0.155909
Acetylneuraminic acid	1.3162	0.156394
beta-Alanine	-1.0366	0.156394
Suberic acid	2.0522	0.159778
Theophylline	1.2962	0.159847
Fructose 1,6 Bisphosphate	-0.71111	0.174844
Acetylglucosamine	1.3788	0.182662
Uric acid	1.3755	0.183111
Cyclic ADP-ribose	1.9722	0.186635
Maltotetraose	1.4361	0.188788
Capryloylglycine	2.0111	0.217795
Adenine	-0.66416	0.217795
Acetyl-glucosamine 1-phosphate	2.1651	0.230595
Theobromine	2.0206	0.230595
NAAG	-0.19543	0.230595
dTMP	2.2181	0.232101
Sedoheptulose-7-phosphate	2.0485	0.242581
Glucosamine 6-phosphate	-0.98686	0.243846
Muscone	1.7044	0.254584
1,3-bisphosphoglycerate	5.0345	0.268716
GDP	2.8502	0.278563
Cystine	4.248	0.278563
Glutamine	-0.67448	0.278563
Glutamic acid	1.0354	0.278563
Xanthine	4.5969	0.283068
Succinate	-1.4921	0.283901
Arginine	-0.76187	0.305128
O-Phosphorylethanolamine	1.47	0.307138
Guanosine	3.3914	0.311258
Salsolinol	-1.1428	0.311258
Saccharopine	-1.2637	0.316971
AIR	-0.53257	0.324567
Alpha-ketoglutaric acid	2.5953	0.324567
3-Hydroxybutyric acid	0.8079	0.324567
Indirubin	2.1504	0.324567
Leucine	0.77315	0.348081
Serine	0.79503	0.348197
Dipalmitoylphosphatidylcholine	3.2207	0.348197
Adenosine diphosphate ribose	-0.20995	0.348758
Creatine	-0.34442	0.357784
Sphingosine	1.5336	0.357784
Azelaic acid	2.3375	0.377525
Nicotinamide adenine dinucleotide (NAD+)	2.1716	0.379151
Linoleoyl ethanolamide	1.2222	0.379151
O-phosphoserine	1.5116	0.379151
Arachidonic acid	-0.80241	0.382426
Imidazolelactic acid	-1.337	0.410985
3-Hydroxydecanoic acid	1.1228	0.413047
Alanine	-0.52085	0.413047
Carnitine	0.958	0.413047
Cotinine	0.7595	0.423054
Oleamide	1.2008	0.42741
Stachydrine	4.0838	0.430665
Citrulline	-0.30299	0.453793
Betaine	0.2209	0.473183
2-Mercaptobenzothiazole	1.5888	0.473183
UDP-N-acetylglucosamine	1.1742	0.473183
Proline	0.098211	0.473183
Anserine	1.2529	0.473183
Raffinose	-0.26064	0.473183
1-Nitrosopiperidine (NPIP)	-0.24685	0.487617
Lysine	-0.62211	0.488032
Ribulose 5-phosphate	0.053245	0.488452
Acetylglucosamine-6-P	-0.04857	0.49834
Ergothioneine	-0.035323	0.49834
6-Phosphogluconolactone	1.4853	0.500663
ATP	5.9195	0.52674
Dihydroxyacetone Phosphate	0.095842	0.52674
Quinic acid	0.86297	0.538079
6-Methylnicotinamide	0.3703	0.540589
FAICAR	-0.50291	0.540589
3-phosphohydroxypyruvate	2.1007	0.543313
Lactose	6.3655	0.558783
Kanosamine	1.4277	0.574469
8-Hydroxyquinoline	1.4118	0.594768
Valine	0.42976	0.602465
Ecgonine	-0.7494	0.61053
Phenylalanine	0.58269	0.612644
Adenosine 3'5'-cyclic monophosphate	1.7057	0.612644
Citraconic acid	3.8232	0.612644
2-Arachidonoyl glycerol	0.98116	0.620613
3-Methyladipic acid	0.89437	0.620613
6-Phospho-gluconate	1.0996	0.620613
Phloroglucinol	3.3269	0.624588
Glycerophospho-N-palmitoyl ethanolamine	0.53811	0.624588
4-Methylbenzotriazole	-1.5208	0.633036
2-Hydroxybenzothiazole	-0.25956	0.633091
Nicotinamide mononucleotide	1.0919	0.633091
Acetylmethionine	-0.36208	0.633091
Carnosine	-0.9611	0.653117
Glucose	0.15844	0.653298
Pantothenic acid	-1.6561	0.653298
AICAR	0.090835	0.653298
Diethylethanolamine	0.83962	0.653298
Pyridoxal	2.3292	0.659823
NAA	2.2038	0.667639
Hypotaurine	0.023623	0.667647
Hexadecanamide	0.87159	0.675953
Uridine	0.95201	0.675953
Glycine	0.3759	0.687486
cis-4-Hydroxy-D-proline	0.56012	0.692406
Phosphoenolpyruvate	1.1277	0.699163
2-Hydroxycinnamic acid	0.53158	0.699163
Glucose 6-phosphate	3.4486	0.701801
Diphenylurea	0.86034	0.705342
3-Hydroxyanthranilic acid	1.3015	0.71258
3-Phosphoglyceric acid	-0.37277	0.747022
1-Stearoylglycerol	1.1748	0.753136
Hexanoylglycine	0.35802	0.762439
Pyruvic acid	0.79354	0.7727
Iditol	7.0273	0.790529
2,4-Dinitrophenol	1.4164	0.79122
Histidine	0.66218	0.79122
2-Linoleoyl glycerol	1.2982	0.804061
S-Methyl-L-cysteine-S-oxide	-0.25003	0.804061
5-Hydroxyindole-3-acetic acid	1.2111	0.816301
Trigonelline	0.32817	0.837705
Mannitol	5.7472	0.838332
4-Hydroxyphenyllactic acid	0.11375	0.845063
Glycerol 3-phosphate	0.85779	0.845594
CMP-Neu5Ac	0.17318	0.852354
Threonine	0.2919	0.888042
Creatinine	0.6174	0.892492
3-Hydroxypicolinic acid	1.98	0.892492
Taurine	0.14301	0.926974
Asparagine	0.06445	0.932109
Pyroglutamic acid	-0.076546	0.966219
CAIR	0.42715	0.980428
Isoleucine	0.27659	0.980428
Acrylic acid	0.45736	0.981595
1-Methylhistidine	-0.21968	0.981595
Adenylosuccinate	0.68454	0.981595
2-Aminoadipic acid	-0.44044	0.981595
Pipecolic acid	-0.26161	0.981595
Hypoxanthine	0.22695	0.981595
Methionine	0.37867	0.9919
CDP	0.66716	0.9919
dCMP	-0.1403	0.996633
Inosine	0.58635	0.996633

## Sheet: 2C
All significant pathways with FDR listed in 2C

## Sheet: 2D
Description	setSize	Impact	pathwayMetabolites	Cluster
Pyrimidine metabolism	11	0.36952	L-Glutamine/UMP/Uridine/Cytidine/dCMP/dTMP/Orotate/Uracil/beta-Alanine	Pyrimidine metabolism
Galactose metabolism	2	0.04183	Raffinose/D-Glucose 1-phosphate	Galactose metabolism
Amino sugar and nucleotide sugar metabolism	7	0.29931	UDP-N-acetyl-alpha-D-glucosamine/N-Acetyl-D-mannosamine/D-Glucose 1-phosphate/D-Glucosamine 6-phosphate/D-Mannose 6-phosphate/CMP-N-acetylneuraminate	Galactose metabolism
Tryptophan metabolism	4	0.20852	L-Tryptophan/5-Hydroxyindoleacetate/3-Hydroxyanthranilate/Indole-3-acetate	Galactose metabolism
Fructose and mannose metabolism	2	0.16046	D-Mannose 6-phosphate/Glycerone phosphate	Tryptophan metabolism
Pentose and glucuronate interconversions	2	0.07229	D-Glucose 1-phosphate/D-Ribulose 5-phosphate	Fructose and mannose metabolism
Glutathione metabolism	7	0.20269	Glutathione disulfide/Glycine/L-cysteine/L-Glutamate/Cys-Gly/Pidolic acid/ L-Ornithine	Glutathione metabolism
Nicotinate and nicotinamide metabolism	3	0.22588	L-Aspartate/Nicotinaminde D-ribonucleotide/Nicotinamide	Nicotinate and nicotinamide metabolism

## Sheet: 3A+B
Compound	log2FC	t	P.Value	FDR
Glucose 1-phosphate	-2.78	-4.16405	0.000361	0.008847
reduced Glutathione	4.5905	3.83786	0.000818	0.01576
Cysteinylglycine	2.955	3.80179	0.000895	0.015804
Lactic acid	-1.8878	-3.14588	0.004455	0.03673
cis-Aconitic acid	4.9328	3.11444	0.004803	0.037709
Citric acid	7.6544	2.45494	0.021905	0.098807
Cysteine	3.8033	2.38567	0.025489	0.101954
oxidized Glutathione	-1.4787	-2.31235	0.029863	0.109153
Fumarate	-1.2781	-2.03592	0.053199	0.155909
ADP	-0.85403	-2.02497	0.054392	0.155909
Malic acid	-1.2656	-2.02471	0.054421	0.155909
Fructose 1,6 Bisphosphate	-0.71111	-1.93483	0.065154	0.174844
1,3-bisphosphoglycerate	5.0345	1.62332	0.11788	0.268716
Glutamate	1.0354	1.58016	0.127456	0.278563
Succinate	-1.4921	-1.55818	0.132576	0.283901
Alpha-ketoglutaric acid	2.5953	1.43496	0.164494	0.324567
Nicotinamide adenine dinucleotide (NAD+)	2.1716	1.29215	0.208885	0.379151
ATP	5.9195	0.955896	0.348869	0.52674
Dihydroxyacetone Phosphate(glycerone phosphate)	0.095842	-0.95294	0.350331	0.52674
Glucose	0.15844	-0.67618	0.505537	0.653298
Glycine	0.3759	0.58972	0.561014	0.687486
Phosphoenolpyruvate	1.1277	0.562061	0.579404	0.699163
Glucose 6-phosphate	3.4486	0.552341	0.585937	0.701801
3-Phosphoglyceric acid	-0.37277	-0.48201	0.634264	0.747022
Pyruvic acid	0.79354	-0.43575	0.667001	0.7727
Pyroglutamic acid	-0.07655	0.112317	0.911527	0.966219

## Sheet: 4C
Compound	IBM FC	IBM p_value	Severity FC	Severity p_value	Distance	Color	combined_p_FDR
CMP	-2.6258	6.03e-05	-0.3477	0.685442	2.64872	2.64872	0.0289616
Propionylcarnitine	-6.927	2.63e-06	2.0618	0.175989	7.22733	-7.22733	0.005547
Phenylacetylglutamine	2.8234	0.00020002	-0.29052	0.833784	2.83831	-2.83831	0.0342641
Tartaric acid	3.5018	9.82e-05	1.0407	0.245042	3.65317	3.65317	0.0297343
trans-3-Indoleacrylic acid	-4.4376	4e-05	2.1142	0.203732	4.9155	-4.9155	0.0289616
Tryptophan	-4.185	5.7e-05	2.0468	0.239191	4.65871	-4.65871	0.0289616
Methylguanosine	2.1541	0.00356609	0.20275	0.53994	2.16362	2.16362	0.185722
UMP	-3.2572	9.35e-05	-1.9131	0.210753	3.77747	3.77747	0.0289616
Cysteinylglycine	2.955	0.000894574	0.48921	0.201941	2.99522	2.99522	0.0899715
Glucose 1-phosphate	-2.78	0.000361389	-1.7675	0.103041	3.29431	3.29431	0.0342641
1-Methylguanine	1.68	0.00132185	0.58777	0.378115	1.77985	1.77985	0.125898
Mannose 6-phosphate	-2.9011	0.000375572	-2.4801	0.117528	3.81671	3.81671	0.0359202
Piperine	4.7904	0.000737245	1.3184	0.0223548	4.96851	4.96851	0.0289616
reduced Glutathione	4.5905	0.000817711	0.098653	0.310239	4.59156	4.59156	0.090077
3-Indoxyl sulphate	2.1566	0.00178231	-1.091	0.121357	2.41686	-2.41686	0.090077
Methylparaben	3.9029	0.00206614	0.63033	0.595384	3.95347	3.95347	0.143266
Ursolic acid	-3.652	0.00148879	2.5904	0.172877	4.47742	-4.47742	0.090077
Cytosine	-3.0872	0.00332587	1.055	0.608137	3.26249	-3.26249	0.176461
Testosterone sulfate	2.9795	0.00432405	-0.95445	0.738552	3.12864	-3.12864	0.169595
Argininosuccinic acid	-2.0191	0.00391909	-0.59576	0.660203	2.10516	2.10516	0.176461
trans,trans-2,4-Heptadienal	2.6412	0.00547891	0.17762	0.427013	2.64717	2.64717	0.2113
Vanillin	3.1603	0.00375617	1.0592	0.555497	3.33308	3.33308	0.185722
GMP	-2.2045	0.00210124	-2.5085	0.258857	3.33952	3.33952	0.125898
Cytidine	-3.0627	0.00450467	1.2356	0.239293	3.30255	-3.30255	0.167566
Cytidine 5'-diphosphocholine	-1.1411	0.028795	-0.13933	0.57276	1.14957	1.14957	0.42504
Cysteinesulfinic acid	-2.4288	0.00521382	-0.27871	0.662652	2.44474	2.44474	0.185722
Maltol	-1.7442	0.00446101	-0.97431	0.0908604	1.99788	1.99788	0.120948
Lactic acid	-1.8878	0.00445488	-2.2315	0.0202682	2.92291	2.92291	0.0618394
Adenosine	3.0938	0.00417833	0.65308	0.33106	3.16198	3.16198	0.176461
Dimethyl-L-arginine	-1.8025	0.0103678	-0.34395	0.569705	1.83502	1.83502	0.295693
Uracil	3.7148	0.00572503	1.1102	0.398751	3.87715	3.87715	0.211053
Indole-3-lactic acid	2.1409	0.00822878	-0.033169	0.791138	2.14116	-2.14116	0.185722
cis-Aconitic acid	4.9328	0.00480251	1.04	0.0237765	5.04124	5.04124	0.0698018
5-Methoxysalicylic acid	1.2075	0.00659149	-0.14362	0.79064	1.21601	-1.21601	0.176461
Cysteine-S-sulfate	6.493	0.00522032	1.7094	0.123304	6.71425	6.71425	0.126075
Caprolactam	2.1104	0.0160415	1.5481	0.0500625	2.61733	2.61733	0.142778
Glycodeoxycholic acid	2.0241	0.014887	0.68264	0.639821	2.13611	2.13611	0.314675
2,3-Dihydroxypropanoic acid	-1.6509	0.0140575	-0.19344	0.499327	1.66219	1.66219	0.332844
5,5-Dimethylhydantoin	-1.6865	0.00825764	-1.4198	0.671652	2.20457	2.20457	0.229839
Phenylethanolamine	1.6535	0.0378328	1.1904	0.230448	2.03743	2.03743	0.381587
Adenosine 5'-monophosphate	-1.5534	0.0170674	-1.053	0.382611	1.87666	1.87666	0.33248
Tropine	2.3482	0.0108903	1.1816	0.321595	2.62873	2.62873	0.259532
Acetylneuraminic acid	1.3162	0.05577	1.2602	0.126657	1.82222	1.82222	0.332844
Erythrose-4-phosphate	-1.4962	0.0170106	-1.9758	0.0145748	2.47839	2.47839	0.090077
gamma-L-Glutamyl-L-glutamic acid	3.961	0.0144706	0.18645	0.121445	3.96539	3.96539	0.185722
Nicotinamide	1.1654	0.0117532	-0.21287	0.414745	1.18468	-1.18468	0.301416
3-Furoic acid	7.8919	0.00904961	1.808	0.159673	8.09635	8.09635	0.178676
Acetylcarnosine	-2.4728	0.0160828	-2.121	0.0129262	3.25782	3.25782	0.090077
ManNAc	3.3882	0.0245931	2.2468	0.283204	4.06547	4.06547	0.332844
Guanidinoethyl sulfonate	-1.842	0.0198016	-1.7826	0.101972	2.56332	2.56332	0.196909
Phenol	2.5163	0.0226414	0.20678	0.44854	2.52478	2.52478	0.401039
Orotic acid	2.8828	0.0292674	-1.7854	0.443074	3.3909	-3.3909	0.429346
Hippuric acid	2.1091	0.0320997	0.44334	0.315184	2.15519	2.15519	0.401039
Cysteine	3.8033	0.0254886	1.4467	0.190966	4.06916	4.06916	0.301416
4-Oxoproline	-1.4741	0.0232556	-1.4956	0.0763718	2.09995	2.09995	0.185722
Serine	0.79503	0.180877	0.60816	0.339202	1.00097	1.00097	0.77346
Indole-3-acetic acid	-3.6836	0.0276881	-0.65686	0.641185	3.74171	3.74171	0.401039
Coumarin	1.0079	0.0265051	0.11431	0.922648	1.01436	1.01436	0.196909
Glutamic acid	1.0354	0.127456	-0.073546	0.726487	1.03801	-1.03801	0.671936
Choline	0.80293	0.0252039	0.63777	0.2785	1.0254	1.0254	0.332844
Maltotetraose	1.4361	0.0739125	1.455	0.126932	2.04436	2.04436	0.398959
Uric acid	1.3755	0.0699623	-0.08789	0.992248	1.37831	-1.37831	0.125898
Citric acid	7.6544	0.0219054	4.1682	0.0287245	8.71572	8.71572	0.126075
IMP	-1.3054	0.0236949	-1.9779	0.123691	2.36984	2.36984	0.240569
4-Hydroxybenzaldehyde	0.88978	0.0385159	0.090731	0.98426	0.894394	0.894394	0.126075
Aspartic acid	3.147	0.0385639	1.6292	0.103655	3.54371	3.54371	0.28405
Suberic acid	2.0522	0.0580326	2.0973	0.0332132	2.93431	2.93431	0.194723
Acetylglucosamine	1.3788	0.0689291	1.3234	0.13947	1.91115	1.91115	0.401039
Guanine	4.0077	0.0332817	0.1331	0.096337	4.00991	4.00991	0.254294
Acetylcholine	-1.1525	0.0446888	-1.5326	0.0282937	1.91758	1.91758	0.176461
Salicylic acid	2.2733	0.0512876	0.12775	0.989939	2.27689	2.27689	0.125898
4-Guanidinobutyric acid	-1.4751	0.035236	-1.8563	0.31041	2.37103	2.37103	0.409876
ADP	-0.85403	0.0543923	-0.542	0.234702	1.0115	1.0115	0.429346
Theophylline	1.2962	0.0588115	0.2634	0.563356	1.32269	1.32269	0.622786
Glutamine	-0.67448	0.126738	-0.53701	0.281303	0.86215	0.86215	0.671936
Ornithine	-1.2158	0.0512496	-0.28103	0.701886	1.24786	1.24786	0.466059
Glucose-1,6-bisphosphate	-1.1626	0.0378871	-1.6272	0.0152816	1.99985	1.99985	0.126075
beta-Alanine	-1.0366	0.0560659	-1.0638	0.0879272	1.48533	1.48533	0.301416
trans-Aconitic acid	2.6655	0.0501908	-0.25135	0.791243	2.67732	-2.67732	0.401039
Malic acid	-1.2656	0.0544211	-0.89274	0.0621088	1.54878	1.54878	0.259036
Capryloylglycine	2.0111	0.08729	2.2286	0.0505826	3.00186	3.00186	0.295693
Fumarate	-1.2781	0.0531987	-0.8132	0.118604	1.51487	1.51487	0.33248
Tyrosine	1.1043	0.0477302	0.33657	0.410968	1.15445	1.15445	0.543442
Trimethyl-L-lysine	0.74859	0.0530897	-0.14763	0.625737	0.763008	-0.763008	0.543448
Arginine	-0.76187	0.143928	-0.50957	0.240117	0.916574	0.916574	0.671936
Glucosamine 6-phosphate	-0.98686	0.10467	0.74405	0.495071	1.23592	-1.23592	0.740536
Cyclic ADP-ribose	1.9722	0.0721892	1.0803	0.901833	2.24869	2.24869	0.332844
Acetyl-glucosamine 1-phosphate	2.1651	0.0940073	1.9938	0.0607606	2.94328	2.94328	0.315596
Adenine	-0.66416	0.0873233	-0.21827	0.753653	0.699107	0.699107	0.56991
O-Phosphorylethanolamine	1.47	0.146325	0.55563	0.622146	1.5715	1.5715	0.748217
Sedoheptulose-7-phosphate	2.0485	0.102982	2.1407	0.0332321	2.96293	2.96293	0.259036
dTMP	2.2181	0.0974386	1.8089	0.133224	2.86218	2.86218	0.429346
Fructose 1,6 Bisphosphate	-0.71111	0.0651539	-0.89891	0.54512	1.14617	1.14617	0.669693
Salsolinol	-1.1428	0.151225	0.22654	0.735082	1.16504	-1.16504	0.678893
Muscone	1.7044	0.11048	-0.4821	0.565044	1.77127	-1.77127	0.716282
Theobromine	2.0206	0.0953487	1.7303	0.164644	2.66022	2.66022	0.470972
Succinate	-1.4921	0.132576	-0.050798	0.895752	1.49296	1.49296	0.441142
NAAG	-0.19543	0.0957186	-0.85754	0.2913	0.879527	0.879527	0.64786
Alanine	-0.52085	0.238864	-0.57664	0.179688	0.777045	0.777045	0.694847
GDP	2.8502	0.126267	0.066072	0.73529	2.85097	2.85097	0.671936
Cystine	4.248	0.126515	0.88098	0.279828	4.33839	4.33839	0.671936
AIR	-0.53257	0.162227	-0.6255	0.288198	0.821511	0.821511	0.716282
1,3-bisphosphoglycerate	5.0345	0.11788	0.90651	0.320011	5.11546	5.11546	0.678893
Xanthine	4.5969	0.130852	-3.3486	0.431038	5.68723	-5.68723	0.749892
Sphingosine	1.5336	0.192394	1.4165	0.20182	2.08768	2.08768	0.678893
3-Hydroxybutyric acid	0.8079	0.165246	1.4191	0.0257655	1.63296	1.63296	0.294011
Guanosine	3.3914	0.150231	-2.7433	0.775382	4.36203	-4.36203	0.671936
Arachidonic acid	-0.80241	0.214664	-0.11868	0.820197	0.811139	0.811139	0.678893
Indirubin	2.1504	0.165345	2.6165	0.245259	3.38678	3.38678	0.679432
Saccharopine	-1.2637	0.155495	-1.3796	0.0167911	1.87089	1.87089	0.226964
3-Hydroxydecanoic acid	1.1228	0.23875	1.2209	0.139504	1.6587	1.6587	0.671936
Azelaic acid	2.3375	0.204789	2.8781	0.068581	3.70774	3.70774	0.442145
O-phosphoserine	1.5116	0.211037	1.2046	0.306423	1.93287	1.93287	0.782809
Oleamide	1.2008	0.25201	-0.061742	0.904558	1.20239	-1.20239	0.600245
Linoleoyl ethanolamide	1.2222	0.210792	1.2923	0.343984	1.77871	1.77871	0.813465
Leucine	0.77315	0.178966	0.52046	0.616112	0.932008	0.932008	0.800501
Alpha-ketoglutaric acid	2.5953	0.164494	-0.84686	0.0633049	2.72997	-2.72997	0.401039
Adenosine diphosphate ribose	-0.20995	0.184249	-1.9265	0.0642171	1.93791	1.93791	0.422821
Nicotinamide adenine dinucleotide (NAD+)	2.1716	0.208885	1.2053	0.621527	2.48367	2.48367	0.825743
Creatine	-0.34442	0.19134	-0.75675	0.170417	0.831442	0.831442	0.671936
Dipalmitoylphosphatidylcholine	3.2207	0.182311	5.0718	0.000994828	6.008	6.008	0.0899715
Raffinose	-0.26064	0.296855	0.4461	0.401047	0.516661	-0.516661	0.906604
UDP-N-acetylglucosamine	1.1742	0.294713	-0.22538	0.781277	1.19563	-1.19563	0.782809
Imidazolelactic acid	-1.337	0.232633	-1.0713	0.571177	1.71326	1.71326	0.887626
Lysine	-0.62211	0.310775	-0.59755	0.340217	0.862605	0.862605	0.903958
Cotinine	0.7595	0.247447	0.033131	0.776234	0.760222	0.760222	0.748217
Citrulline	-0.30299	0.271847	0.69428	0.453789	0.757514	-0.757514	0.911073
1-Nitrosopiperidine (NPIP)	-0.24685	0.308211	-0.67272	0.28299	0.71658	0.71658	0.853849
Betaine	0.2209	0.289666	-0.47557	0.248659	0.52437	-0.52437	0.813465
Stachydrine	4.0838	0.255961	-2.6691	0.22544	4.87868	-4.87868	0.755384
Carnitine	0.958	0.239645	0.34651	0.976474	1.01874	1.01874	0.315596
Acetylglucosamine-6-P	-0.04857	0.323396	-0.15335	0.646876	0.160858	0.160858	0.906604
Ribulose 5-phosphate	0.053245	0.313347	-0.92823	0.29728	0.929756	-0.929756	0.863184
Anserine	1.2529	0.295838	-0.88716	0.306356	1.53519	-1.53519	0.863184
2-Mercaptobenzothiazole	1.5888	0.29368	0.14693	0.404589	1.59558	1.59558	0.906604
6-Phosphogluconolactone	1.4853	0.328265	-0.74083	0.34527	1.6598	-1.6598	0.906604
Proline	0.098211	0.29499	-0.23074	0.748625	0.250772	-0.250772	0.813465
Dihydroxyacetone Phosphate	0.095842	0.350331	-1.0906	0.317143	1.0948	-1.0948	0.906604
2-Hydroxybenzothiazole	-0.25956	0.480339	-0.30945	0.434072	0.403894	0.403894	0.989619
FAICAR	-0.50291	0.367192	-0.78898	0.327381	0.935632	0.935632	0.906604
Ergothioneine	-0.035323	0.324391	-0.36627	0.755859	0.367969	0.367969	0.825743
6-Methylnicotinamide	0.3703	0.366928	0.3786	0.42891	0.529585	0.529585	0.956139
3-phosphohydroxypyruvate	2.1007	0.371606	2.2399	0.0619597	3.07085	3.07085	0.591599
Kanosamine	1.4277	0.398335	1.4304	0.138435	2.02098	2.02098	0.748217
Quinic acid	0.86297	0.360411	0.32351	0.122586	0.921616	0.921616	0.702876
ATP	5.9195	0.348869	-1.7099	0.976191	6.16151	-6.16151	0.37202
Glycine	0.3759	0.561014	-0.11836	0.639105	0.394094	-0.394094	0.956139
3-Methyladipic acid	0.89437	0.456544	1.2468	0.0875408	1.53441	1.53441	0.678893
8-Hydroxyquinoline	1.4118	0.415216	1.9267	0.709962	2.38859	2.38859	0.906604
cis-4-Hydroxy-D-proline	0.56012	0.568296	-0.36259	0.394088	0.667238	-0.667238	0.966794
Lactose	6.3655	0.384822	4.0614	0.695329	7.5508	7.5508	0.906604
Adenosine 3'5'-cyclic monophosphate	1.7057	0.439643	2.4616	0.927325	2.99481	2.99481	0.671936
2-Hydroxycinnamic acid	0.53158	0.580437	0.10405	0.867481	0.541668	0.541668	0.748217
AICAR	0.090835	0.511871	-0.20611	0.90243	0.225238	-0.225238	0.716282
Ecgonine	-0.7494	0.431979	-1.0331	0.0783378	1.27628	1.27628	0.671936
Phenylalanine	0.58269	0.438822	1.4254	0.0302813	1.5399	1.5399	0.432618
2-Arachidonoyl glycerol	0.98116	0.4528	2.6398	0.471141	2.81624	2.81624	0.989619
Valine	0.42976	0.423431	0.48138	0.279815	0.645306	0.645306	0.906604
6-Phospho-gluconate	1.0996	0.456678	0.22763	0.92709	1.12291	1.12291	0.671936
Hypotaurine	0.023623	0.535377	-0.56888	0.251821	0.56937	-0.56937	0.906604
Glycerophospho-N-palmitoyl ethanolamine	0.53811	0.465495	1.3067	0.342277	1.41316	1.41316	0.956139
Acetylmethionine	-0.36208	0.483777	-0.31242	0.306023	0.478234	0.478234	0.952089
Nicotinamide mononucleotide	1.0919	0.482392	0.37759	0.623343	1.15534	1.15534	0.977246
Citraconic acid	3.8232	0.442144	-0.43554	0.422927	3.84793	-3.84793	0.979098
4-Methylbenzotriazole	-1.5208	0.474777	2.9053	0.0767922	3.27927	-3.27927	0.676805
Phloroglucinol	3.3269	0.464875	2.9025	0.695708	4.41506	4.41506	0.942218
Hexadecanamide	0.87159	0.547227	-0.028424	0.91338	0.872053	-0.872053	0.678893
Glucose	0.15844	0.505537	-0.23236	0.903012	0.281237	-0.281237	0.716282
Diethylethanolamine	0.83962	0.514626	3.1516	0.0130778	3.26152	3.26152	0.33248
Carnosine	-0.9611	0.502161	-1.5021	0.185187	1.78326	1.78326	0.863184
Pantothenic acid	-1.6561	0.510561	-0.55486	0.650482	1.74658	1.74658	0.966794
Pyridoxal	2.3292	0.522878	-0.044758	0.926342	2.32963	-2.32963	0.671936
NAA	2.2038	0.532222	-0.68412	0.540694	2.30754	-2.30754	0.989619
Diphenylurea	0.86034	0.592221	2.0204	0.0960089	2.19595	2.19595	0.678893
3-Hydroxyanthranilic acid	1.3015	0.60166	1.9468	0.184031	2.34178	2.34178	0.813465
Uridine	0.95201	0.548415	-0.38328	0.889614	1.02627	-1.02627	0.727898
Phosphoenolpyruvate	1.1277	0.579404	0.69858	0.907087	1.32654	1.32654	0.678893
Glucose 6-phosphate	3.4486	0.585937	-2.7941	0.923336	4.43845	-4.43845	0.671936
Hexanoylglycine	0.35802	0.654547	0.38793	0.215944	0.52789	0.52789	0.813465
3-Phosphoglyceric acid	-0.37277	0.634264	-0.36611	0.172892	0.522488	0.522488	0.782289
1-Stearoylglycerol	1.1748	0.643007	-0.73449	0.636451	1.38551	-1.38551	0.920556
2,4-Dinitrophenol	1.4164	0.692022	2.3732	0.21752	2.76374	2.76374	0.793934
Pyruvic acid	0.79354	0.667001	-1.2072	0.100492	1.44466	-1.44466	0.671936
S-Methyl-L-cysteine-S-oxide	-0.25003	0.713035	0.76281	0.493838	0.802742	-0.802742	0.942218
2-Linoleoyl glycerol	1.2982	0.712017	2.6126	0.444986	2.91736	2.91736	0.920556
Iditol	7.0273	0.68612	3.6736	0.493859	7.92958	7.92958	0.956139
Histidine	0.66218	0.694183	-0.89786	0.695602	1.11563	-1.11563	0.863184
5-Hydroxyindole-3-acetic acid	1.2111	0.72774	1.2044	0.846616	1.70802	1.70802	0.68754
CMP-Neu5Ac	0.17318	0.779985	0.98805	0.482427	1.00311	1.00311	0.903958
Trigonelline	0.32817	0.750773	-1.1512	0.978138	1.19706	-1.19706	0.314675
4-Hydroxyphenyllactic acid	0.11375	0.76534	-1.2257	0.0520136	1.23097	-1.23097	0.42504
Threonine	0.2919	0.816831	-0.12958	0.579985	0.319369	-0.319369	0.822416
Mannitol	5.7472	0.75529	2.4176	0.958018	6.23499	6.23499	0.401039
Glycerol 3-phosphate	0.85779	0.769809	-1.1781	0.205023	1.4573	-1.4573	0.716282
Asparagine	0.06445	0.874951	-0.27898	0.471008	0.286328	-0.286328	0.75984
Taurine	0.14301	0.865759	-0.0082522	0.605382	0.143248	-0.143248	0.745652
Creatinine	0.6174	0.825384	-0.18813	0.479195	0.645427	-0.645427	0.845251
3-Hydroxypicolinic acid	1.98	0.829344	2.8694	0.504094	3.48624	3.48624	0.845428
Pyroglutamic acid	-0.076546	0.911527	-0.12872	0.628253	0.14976	0.14976	0.671936
Isoleucine	0.27659	0.934182	0.40973	0.35346	0.494349	0.494349	0.591599
Acrylic acid	0.45736	0.943003	0.63166	0.484219	0.779854	0.779854	0.64786
1-Methylhistidine	-0.21968	0.945312	-0.5194	0.913652	0.563947	0.563947	0.301416
CAIR	0.42715	0.933355	-0.10025	0.995222	0.438756	-0.438756	0.103018
2-Aminoadipic acid	-0.44044	0.956627	-0.57171	0.274053	0.721692	0.721692	0.422821
Hypoxanthine	0.22695	0.963074	-0.012569	0.685925	0.227298	-0.227298	0.422821
Pipecolic acid	-0.26161	0.962186	-0.18634	0.572337	0.321189	0.321189	0.476847
CDP	0.66716	0.982542	-0.76144	0.314736	1.01237	-1.01237	0.314675
Methionine	0.37867	0.9819	1.3237	0.356864	1.3768	1.3768	0.33248
dCMP	-0.1403	0.993794	0.95224	0.876319	0.96252	-0.96252	0.141815
Inosine	0.58635	0.996633	-0.55394	0.268786	0.806632	-0.806632	0.148759
OxidizedGlutathione	-1.4787	0.0298627	-2.6107	0.0160037	3.00038	3.00038	0.125898

## Sheet: 4D
Compound	IBM FC	IBM p_value	Severity FC	Severity p_value	Distance	Color	combined_p_FDR
Carnosine	-5.9977	2.16e-16	-0.21833	0.66	6.00167	6.00167	2.32966e-12
Indole-3-acrylic acid	-7.1153	1.04e-09	-0.24235	0.849	7.11943	7.11943	1.46346e-06
Propionylcarnitine	-5.6643	1.85e-09	0.43061	0.163	5.68064	-5.68064	1.81835e-06
Tryptophan	-5.7199	2.16e-09	0.013177	0.489	5.71992	-5.71992	4.49882e-06
Cysteine	2.3819	7.67e-08	-0.12351	0.717	2.3851	-2.3851	5.24487e-05
Erythro-sphingosine 1-phosphate	-4.1924	1.01e-07	-0.19789	0.81	4.19707	4.19707	5.24487e-05
Ribose	3.6385	5.23e-07	0.081162	0.881	3.63941	3.63941	0.000121034
3-Methyladipic acid	-2.9911	2.05e-06	-0.20214	0.76	2.99792	2.99792	0.000730395
3-Methoxybenzaldehyde	2.3405	0.000338311	-0.93604	0.345	2.52074	-2.52074	0.0653828
Palmitoyl sphingomyelin	5.6308	0.00039752	-1.2605	0.267	5.77016	-5.77016	0.065117
2,3-Dihydroxypropanoic acid	-1.3961	0.000418329	-0.40926	0.8	1.45485	1.45485	0.0575165
4-Hydroxybutyric acid (GHB)	1.2727	0.000451058	-0.20398	0.93	1.28894	-1.28894	0.029401
Bilirubin	2.2348	0.000624271	-0.34071	0.387	2.26062	-2.26062	0.0999744
Suberic acid	-1.6171	0.000942362	-0.098339	0.645	1.62009	1.62009	0.107016
3-Indoxyl sulphate	1.5418	0.0011648	-0.49922	0.825	1.62061	-1.62061	0.0925975
3-Hydroxybutyric acid	1.7879	0.00158185	0.83659	0.436	1.97395	1.97395	0.159726
Pseudouridine	1.3243	0.00185939	-0.40138	0.85	1.38379	-1.38379	0.0999744
4-Methylphenol	1.4739	0.00246372	-0.53392	0.929	1.56763	-1.56763	0.0867433
Aspartic acid	-1.2951	0.00296739	-0.037934	0.614	1.29566	1.29566	0.219428
Chenodeoxycholic Acid	1.8407	0.00374592	-0.58511	0.475	1.93146	-1.93146	0.269269
Alpha-ketoglutaric acid	1.2429	0.00476383	-0.22193	0.867	1.26256	-1.26256	0.159726
Azelaic acid	-1.8917	0.00496342	-0.56763	0.68	1.97503	1.97503	0.260757
Xanthine	6.7453	0.00523601	-7.3965	0.0557	10.0104	-10.0104	0.0999744
9-Methyluric acid	1.9534	0.00530388	-0.38131	0.749	1.99027	-1.99027	0.232426
Ecgonine	2.1381	0.00564091	-0.3312	0.872	2.1636	-2.1636	0.159726
Raffinose	2.7996	0.0080499	1.2321	0.649	3.05873	3.05873	0.333666
Glutamic acid	-1.319	0.00871619	-0.40129	0.967	1.37869	1.37869	0.0999744
Acetylcytidine	1.6873	0.00906068	-0.23904	0.706	1.70415	-1.70415	0.326322
(2,4-Dimethylphenyl)formamide	2.9481	0.00953356	-2.15	0.133	3.64881	-3.64881	0.230796
SAICAR	0.85119	0.0106549	-0.51756	0.517	0.996189	-0.996189	0.469453
Cytosine	1.0643	0.0112044	-1.4008	0.0765	1.75925	-1.75925	0.178016
trans-Cinnamic acid	2.7973	0.0125705	-2.3399	0.139	3.64692	-3.64692	0.269269
Caprylic acid	-0.45439	0.013549	2.2637	0.746	2.30885	-2.30885	0.372672
Methylimidazoleacetic acid	1.3701	0.0170009	-1.0534	0.545	1.72824	-1.72824	0.53855
Deoxycholic acid	1.215	0.0180743	-0.1565	0.715	1.22504	-1.22504	0.469453
Alanine	-1.0092	0.0187687	-0.33211	0.998	1.06244	1.06244	0.030913
Cysteine-S-sulfate	2.0695	0.0215121	-0.39972	0.527	2.10775	-2.10775	0.551608
3,4-Dimethylbenzoic acid	1.8061	0.0215788	-0.11109	0.718	1.80951	-1.80951	0.497355
Serine	-0.83522	0.0218411	0.092487	0.402	0.840325	-0.840325	0.551608
Vanillin	-2.0179	0.0239102	-0.86314	0.736	2.19475	2.19475	0.497355
7-Methylxanthine	1.2912	0.0243093	-1.1517	0.292	1.73021	-1.73021	0.513188
Ornithine	-0.62291	0.0293314	-0.042243	0.653	0.624341	0.624341	0.551608
Cystine	1.945	0.0322688	-0.181	0.806	1.9534	-1.9534	0.497355
Glycerol 3-phosphate	0.90198	0.032585	-0.23386	0.788	0.931804	-0.931804	0.512066
Biotin	5.0635	0.0338025	4.0366	0.0988	6.47558	6.47558	0.372672
CDP	1.5363	0.0341212	0.0098815	0.807	1.53633	1.53633	0.502911
1,3-bisphosphoglycerate	1.0021	0.040187	-0.52963	0.77	1.13345	-1.13345	0.551608
11-Ketotestosterone	0.65798	0.0444627	0.99311	0.266	1.1913	1.1913	0.582358
Omeprazole sulphone	3.4442	0.0480052	2.4574	0.234	4.231	4.231	0.574457
Stearoyl ethanolamide	-0.66684	0.0483759	0.20285	0.235	0.697011	-0.697011	0.574457
Artemisinin	1.5505	0.0506589	-0.15273	0.804	1.558	-1.558	0.551608
Theophylline	0.53291	0.0568283	0.60291	0.509	0.80467	0.80467	0.831469
Î²-Muricholic acid	2.0416	0.0574044	-0.53446	0.638	2.1104	-2.1104	0.760941
Succinate	0.86957	0.0653807	-0.43753	0.816	0.97344	-0.97344	0.582358
Nicotinamide	-0.45062	0.067754	0.31888	0.213	0.552035	-0.552035	0.648563
Phenylacetylglutamine	1.6536	0.0696728	-0.56157	0.932	1.74635	-1.74635	0.459601
5,5-Dimethylhydantoin	0.7477	0.0719752	-0.099996	0.575	0.754357	-0.754357	0.852335
1-Naphthol	3.8659	0.0756343	0.43773	0.572	3.8906	3.8906	0.862266
Choline	-0.78141	0.0765729	-0.089502	0.622	0.786519	0.786519	0.834104
Arginine	-0.75873	0.0775071	-0.033101	0.586	0.759452	0.759452	0.862266
Methionine sulfoxide	-0.43624	0.080006	0.89796	0.265	0.998317	-0.998317	0.762368
Tropine	-0.62443	0.0806465	0.15093	0.31	0.642412	-0.642412	0.797185
Hexadecanamide	-0.48105	0.0880401	0.045089	0.387	0.483158	-0.483158	0.882617
Phenylalanine	-0.60701	0.0907589	-0.28463	0.972	0.670429	0.670429	0.326322
1-Methylxanthine	0.95937	0.0927733	-1.3044	0.504	1.61921	-1.61921	0.909229
Stachydrine	-1.89	0.110649	-3.9042	0.0824	4.33761	4.33761	0.551608
Creatine	1.0018	0.112883	0.10674	0.448	1.00747	1.00747	0.940055
Jasmonic acid	0.77294	0.114145	-0.56771	0.627	0.959026	-0.959026	0.884572
Imidazolelactic acid	-0.54937	0.114563	-0.29454	0.655	0.623347	0.623347	0.882617
Piperine	-1.3214	0.119068	0.4516	0.66	1.39644	-1.39644	0.884572
4-Pyridoxic acid	4.3034	0.12083	4.7493	0.299	6.40899	6.40899	0.882617
2-Oxindole	1.0271	0.120962	-0.30298	0.978	1.07086	-1.07086	0.326322
1,7-Dimethyluric acid	0.58912	0.124279	-0.35349	0.682	0.687035	-0.687035	0.882617
Histidine	-0.47378	0.133603	-0.05634	0.584	0.477118	0.477118	0.94305
Uric acid	-0.51293	0.151403	1.097	0.544	1.21099	-1.21099	0.94305
1-Nitrosopiperidine (NPIP)	1.9421	0.154419	-0.27331	0.959	1.96124	-1.96124	0.497355
Threonine	-0.40444	0.159444	0.01516	0.497	0.404724	-0.404724	0.94305
Uracil	-0.31674	0.168533	-0.27319	0.817	0.418279	0.418279	0.852335
Ascorbic acid	4.7488	0.171729	7.1841	0.0118	8.61176	8.61176	0.291132
13,14-Dihydro-15-keto Prostaglandin A2	-0.98848	0.171952	0.10906	0.544	0.994478	-0.994478	0.94305
2,4-Dihydroxybenzoic acid	0.49433	0.171961	-1.4608	0.117	1.54217	-1.54217	0.752978
5-Methoxysalicylic acid	0.86536	0.17994	-1.3315	0.533	1.588	-1.588	0.945702
Trimethyl-L-lysine	1.4909	0.183592	0.037682	0.602	1.49138	1.49138	0.94305
Carvone	-0.71246	0.195728	-0.56442	0.875	0.908938	0.908938	0.79438
Inosine	1.0542	0.205024	-0.93599	0.502	1.40976	-1.40976	0.945702
Asparagine	-0.3229	0.211135	0.05119	0.445	0.326932	-0.326932	0.945702
1-Stearoylglycerol	-0.33097	0.211549	0.19781	0.172	0.385577	-0.385577	0.882617
4'-Methoxyacetophenone	-1.1509	0.214902	0.080378	0.267	1.1537	-1.1537	0.94305
Methylguanosine	0.64059	0.222208	-0.43227	0.673	0.772796	-0.772796	0.94305
Nicotinuric acid	0.92028	0.224351	-0.81322	0.319	1.22811	-1.22811	0.94305
Glycine	-0.45134	0.225262	0.29124	0.442	0.537149	-0.537149	0.945702
Prostaglandin K1	0.15965	0.226563	0.094835	0.158	0.185693	0.185693	0.882617
Arabinose	0.67208	0.226892	0.31996	0.185	0.744356	0.744356	0.884572
dUMP	0.4926	0.233339	0.75487	0.325	0.901379	0.901379	0.94305
4-Oxoproline	0.46269	0.236111	-0.13219	0.735	0.481203	-0.481203	0.94305
Î²-Alanine	-0.31491	0.236235	0.024857	0.491	0.31589	-0.31589	0.953965
Pipecolinic acid	-0.2278	0.238462	0.14618	0.295	0.270668	-0.270668	0.94305
Indole-3-lactic acid	0.54237	0.264876	-0.70387	0.381	0.888593	-0.888593	0.945702
Veratrole	-0.75617	0.265869	-0.017179	0.624	0.756365	0.756365	0.945702
Lactose	-0.13812	0.275799	-0.3186	0.965	0.347251	0.347251	0.551608
11-Deoxy prostaglandin F2Î²	-2.2622	0.278254	-1.138	0.588	2.53231	2.53231	0.953965
Citrulline	-0.31443	0.280392	-0.070218	0.648	0.322175	0.322175	0.945702
Iditol	0.88201	0.283269	1.3618	0.212	1.62248	1.62248	0.94305
Hexadecanedioic acid	0.50123	0.290652	0.13413	0.319	0.518866	0.518866	0.945702
Fructose 1,6 Bisphosphate	0.43733	0.290832	-0.24749	0.868	0.502503	-0.502503	0.882617
Cystathionine	-0.068365	0.297109	-1.2321	0.174	1.234	1.234	0.940055
Creatinine	-0.24601	0.303656	-0.46587	0.68	0.526836	0.526836	0.945702
Lysine	-0.16658	0.304532	-0.38711	0.938	0.42143	0.42143	0.747418
Quinoline	0.26017	0.315789	0.53325	0.325	0.593333	0.593333	0.945702
Proline	-0.31938	0.320788	-0.14539	0.752	0.350916	0.350916	0.94305
Glycodeoxycholic acid	0.83121	0.328963	0.89997	0.509	1.22509	1.22509	0.971208
trans,trans-2,4-Heptadienal	4.7799	0.331788	-5.9106	0.459	7.60149	-7.60149	0.971208
Lactic acid	-0.20242	0.339639	-0.033041	0.493	0.205099	0.205099	0.971208
NAA	-0.19959	0.341697	0.22297	0.286	0.299252	-0.299252	0.945702
Dodecanedioic acid	-0.23181	0.347478	0.21938	0.419	0.319161	-0.319161	0.971208
Glucose	-0.1418	0.350069	-0.013501	0.524	0.142441	0.142441	0.971208
Kynurenine	0.23714	0.354632	1.3331	0.0231	1.35403	1.35403	0.551608
Phloroglucinol	0.38614	0.367238	-0.19284	0.794	0.431615	-0.431615	0.94305
4-Hydroxyphenyllactic acid	0.32138	0.376233	-0.64301	0.31	0.718851	-0.718851	0.953965
2-Hydroxybenzothiazole	-0.043657	0.377746	-0.1567	0.732	0.162668	0.162668	0.945702
Caprolactam	-0.2309	0.381636	-0.49253	0.975	0.543967	0.543967	0.551608
Carnitine	-0.019259	0.382902	-0.16833	0.798	0.169428	0.169428	0.94305
Dimethyl-L-arginine	-0.17768	0.384498	-0.28489	0.904	0.335757	0.335757	0.882617
Pyridoxal	3.4681	0.393151	4.3442	0.227	5.55876	5.55876	0.945702
trans-Petroselinic acid	0.4039	0.402288	0.34893	0.683	0.533748	0.533748	0.956657
Valine	-0.087019	0.404464	-0.36075	0.83	0.371097	0.371097	0.94305
Kanosamine	-0.099399	0.408484	-0.036251	0.564	0.105803	0.105803	0.972509
Isoleucine	0.36447	0.408534	-0.63115	0.567	0.728827	-0.728827	0.972509
Tetranor-PGDM	2.3293	0.421508	3.1669	0.494	3.93127	3.93127	0.989903
Pipecolic acid	-0.51721	0.424145	-0.55135	0.358	0.755972	0.755972	0.971208
Citric acid	0.082188	0.451978	0.30231	0.254	0.313283	0.313283	0.953965
Betaine	0.089748	0.483768	-0.13908	0.73	0.165523	-0.165523	0.956657
CMP	0.34561	0.494643	-0.079123	0.615	0.354551	-0.354551	0.978368
Taurine	0.03089	0.49645	0.10248	0.324	0.107034	0.107034	0.971208
Malic acid	0.37871	0.4982	0.035346	0.487	0.380356	0.380356	0.99956
3-Hydroxypicolinic acid	-0.25615	0.501511	-0.044764	0.951	0.260032	0.260032	0.79438
Testosterone sulfate	-0.10465	0.508113	-0.919	0.687	0.924939	0.924939	0.971208
Quinic acid	-0.91946	0.51689	0.6765	0.107	1.14152	-1.14152	0.940055
Tiglic acid	-0.088022	0.525816	-1.0496	0.218	1.05328	1.05328	0.945702
Glucose 6-phosphate	-0.10764	0.528431	-0.1942	0.753	0.222036	0.222036	0.953965
4-Hydroxycoumarin	3.2126	0.544666	-5.0639	0.415	5.99699	-5.99699	0.978368
Hydroxyhippuric acid	-0.40658	0.562453	-2.7811	0.0544	2.81066	2.81066	0.79438
Methyl indole-3-acetate	-0.34523	0.567885	-0.1078	0.995	0.361669	0.361669	0.298216
Glycerophospho-N-palmitoyl ethanolamine	-0.012158	0.577025	0.27257	0.245	0.272841	-0.272841	0.945702
1-Methylhistidine	0.65505	0.579946	-0.53864	0.784	0.84807	-0.84807	0.945702
Leucine	0.23919	0.586001	-0.23739	0.908	0.336995	-0.336995	0.882617
AMP	-0.1044	0.607932	-0.078804	0.617	0.130803	0.130803	0.971208
Methionine	0.13562	0.612264	-0.19808	0.81	0.240059	-0.240059	0.94305
Cortisol	0.0097639	0.622151	-0.14374	0.548	0.144071	-0.144071	0.971208
2-Hydroxycinnamic acid	0.031253	0.62564	-0.10356	0.705	0.108173	-0.108173	0.953965
Dipalmitoylphosphatidylcholine	-0.54144	0.629387	0.17486	0.339	0.568976	-0.568976	0.956657
Acrylic acid	0.24887	0.631629	-0.045879	0.564	0.253064	-0.253064	0.971208
Acetyl-L-lysine	-0.031598	0.63321	-0.033387	0.539	0.0459687	0.0459687	0.971208
UDP-GlcNAc	0.28832	0.661668	0.04705	0.44	0.292134	0.292134	0.971208
Benzylformamide	0.038995	0.678122	-0.12341	0.726	0.129424	-0.129424	0.945702
2-Aminobutyric acid	1.1421	0.680643	0.29598	0.214	1.17983	1.17983	0.94305
Deoxyguanosine	0.15876	0.681708	0.08892	0.408	0.181966	0.181966	0.956657
2-Furoylglycine	0.31148	0.682398	0.94825	0.114	0.998097	0.998097	0.882617
Glycocholic acid	-0.80804	0.685019	0.15203	0.939	0.822218	-0.822218	0.747418
Glycochenodeoxycholic acid	0.13963	0.685889	0.51089	0.617	0.529627	0.529627	0.956657
Pyruvic acid	0.051279	0.707374	-0.0075969	0.458	0.0518387	-0.0518387	0.956894
Uridine	0.050361	0.711648	-0.077564	0.58	0.0924792	-0.0924792	0.956657
Hippuric acid	1.1135	0.71183	0.064638	0.597	1.11537	1.11537	0.953965
Tyrosine	-0.0021592	0.722591	-0.12791	0.738	0.127928	0.127928	0.94305
Taurodeoxycholic Acid	0.23012	0.723499	0.031443	0.736	0.232258	0.232258	0.94305
6-Methylnicotinamide	0.43641	0.725869	0.0084224	0.482	0.436491	0.436491	0.956657
Limonin	1.022	0.728102	-1.806	0.468	2.07512	-2.07512	0.956657
Coumarin	0.17272	0.732135	-0.14458	0.76	0.225246	-0.225246	0.94305
Tetradecanedioic acid	-0.010598	0.734081	0.015629	0.528	0.0188834	-0.0188834	0.956657
Hypoxanthine	0.2812	0.737352	-0.6072	0.644	0.669153	-0.669153	0.945702
Dimethylglycine	-0.15556	0.744442	-0.89387	0.41	0.907305	0.907305	0.945702
cis-4-Hydroxy-D-proline	0.098405	0.759858	-0.27115	0.903	0.288454	-0.288454	0.79438
Orotidine-5P (Orotidine monophosphate)	-0.02339	0.760782	0.06497	0.413	0.0690521	-0.0690521	0.945702
Paraxanthine	-0.37464	0.761717	0.35166	0.403	0.513829	-0.513829	0.945702
3-Anisic acid	-0.6036	0.764524	2.7408	0.237	2.80648	-2.80648	0.94305
Acetylcholine	0.25635	0.766572	-0.45342	0.775	0.520869	-0.520869	0.941271
3-Hydroxydecanoic acid	-0.28273	0.770445	-0.14439	0.755	0.317466	0.317466	0.94305
5Î±-Dihydrotestosterone glucuronide	0.42984	0.77701	-0.49999	0.645	0.659358	-0.659358	0.94305
Ergothioneine	0.64588	0.79322	-0.075587	0.738	0.650288	-0.650288	0.94305
Hexanoylglycine	-0.060695	0.796951	0.15155	0.418	0.163252	-0.163252	0.945702
Riboflavin	0.84701	0.80279	3.0711	0.614	3.18576	3.18576	0.94305
Taurochenodeoxycholic acid	0.48853	0.802846	0.035013	0.661	0.489783	0.489783	0.94305
Cotinine	-1.4184	0.814173	-2.2889	0.584	2.69275	2.69275	0.94305
AIR	0.16318	0.814991	-0.08643	0.681	0.184656	-0.184656	0.94305
Orotic acid	0.85652	0.833471	-3.513	0.115	3.61591	-3.61591	0.747418
Theobromine	0.73887	0.842056	1.3261	0.438	1.51805	1.51805	0.94305
Capryloylglycine	-0.0088192	0.854237	0.053038	0.451	0.0537662	-0.0537662	0.94305
Acetyl galactosamine	-0.0036734	0.859712	-0.029847	0.576	0.0300722	0.0300722	0.94305
Isobutyraldehyde	-2.2702	0.863428	-0.39173	0.311	2.30375	2.30375	0.884572
Acetophenone	0.044241	0.865457	-0.36186	0.923	0.364554	-0.364554	0.551608
Glycolic acid	0.17159	0.870863	0.18279	0.359	0.25071	0.25071	0.909229
Deoxyadenosine	0.56623	0.876856	-0.63493	0.37	0.850736	-0.850736	0.909229
4-Hydroxybenzaldehyde	0.22323	0.877397	-0.20923	0.875	0.305956	-0.305956	0.668699
AICAR	1.1	0.880204	-2.5206	0.328	2.75017	-2.75017	0.882617
4-Chlorophenol	1.6442	0.887578	-2.6075	0.822	3.0826	-3.0826	0.752978
Hypotaurine	0.093293	0.888816	-0.25407	0.844	0.270657	-0.270657	0.72221
Maltose	0.98219	0.901421	-1.6979	0.492	1.96152	-1.96152	0.927158
UMP	0.15243	0.914653	0.0035838	0.497	0.152472	0.152472	0.884572
6-Phospho-gluconate	0.093382	0.927272	0.074916	0.398	0.119719	0.119719	0.834104
Trigonelline	1.2539	0.933019	0.53999	0.135	1.36523	1.36523	0.551608
Linoleic acid	0.15907	0.934674	0.51005	0.373	0.534279	0.534279	0.79438
Corticosterone	0.45973	0.939381	4.3006	0.0649	4.3251	4.3251	0.405361
Glutamine	0.37082	0.940832	-0.054617	0.543	0.374821	-0.374821	0.831469
Salicylic acid	-0.51496	0.942284	-0.040336	0.521	0.516537	0.516537	0.831469
Diphenylurea	0.29082	0.955967	0.48655	0.28	0.56684	0.56684	0.584854
Phenol	-0.66312	0.961424	3.3466	0.158	3.41167	-3.41167	0.497355
Muscone	0.04834	0.979827	0.031987	0.469	0.0579648	0.0579648	0.551608
Î²-Leucine	0.15658	0.984651	-0.35261	0.969	0.385812	-0.385812	0.131969
Acetylneuraminic acid	0.64606	0.997516	-0.39308	0.715	0.756244	-0.756244	0.159726
Pyroglutamic acid	0.32158	0.999057	0.01844	0.467	0.322108	0.322108	0.129349

## Sheet: 5A
SampleID	HC004	HC005	HC011	HC012	HC045	HC048	HC052	HC053	HC056	HC072	PIO1A	PIO2A	PIO5A	PIO7A	PIO8A	PIO10A	PIO11A	PIO12A	PIO13A	PIO14A	PIO15A	PIO16A	PIO17A	PIO18A	PIO19A
Compound	Control	Control	Control	Control	Control	Control	Control	Control	Control	Control	IBM	IBM	IBM	IBM	IBM	IBM	IBM	IBM	IBM	IBM	IBM	IBM	IBM	IBM	IBM
2,3-Dihydroxypropanoic acid	6.61438	6.91786	6.73108	6.99742	6.35815	6.53765	7.08522	6.95633	6.70827	6.99712	6.23935	5.9753	6.03224	6.08458	6.12116	6.19703	6.20689	6.37452	6.09149	6.31515	6.38014	6.85166	6.563	6.72295	6.78749
1,3-bisphosphoglycerate	4.10398	5.30693	5.50206	4.649	5.66018	5.84992	4.82784	5.84607	5.48677	6.02944	5.50957	5.51793	5.77676	5.46085	5.2953	5.33975	5.39993	5.71995	5.50163	5.55247	6.12289	6.39425	6.34912	5.87998	6.16961
1,7-Dimethyluric acid	5.25449	6.21718	6.26919	4.40585	4.75445	5.60994	5.18079	4.97066	4.51378	6.35539	4.92842	5.37414	5.60963	5.91834	5.82188	6.09105	5.07886	5.72141	6.45459	4.92849	5.36728	6.03115	6.16284	5.75975	6.68082
11-Deoxy prostaglandin F2Î²	6.6803	4.94735	4.8974	4.91763	4.68789	5.00596	5.00883	5.58376	4.87157	5.09134	4.91299	4.49978	4.91737	4.68973	4.95489	4.54864	4.71465	5.08593	4.73666	5.51315	5.12149	5.24291	5.03344	5.55919	5.12727
11-Ketotestosterone	4.88156	4.86464	5.91704	4.91832	4.78577	4.97833	4.7339	4.74799	4.75691	6.11849	4.94235	5.25598	5.46838	5.6192	5.697	5.93356	5.24764	5.06597	5.62946	5.2931	5.63176	6.33738	5.2085	5.48446	4.78202
13,14-Dihydro-15-keto Prostaglandin A2	5.91451	5.66591	5.06001	5.11644	5.29833	5.01279	4.97744	6.04217	4.90013	5.20508	5.02615	5.00038	4.94438	5.31791	4.97638	4.61765	4.87972	5.30312	4.82964	5.00258	5.37843	5.54137	5.40076	4.94429	5.66413
1-Methylhistidine	7.45013	7.37933	7.65027	7.54911	7.5685	7.88279	7.63836	7.62289	7.56792	7.85529	7.90701	7.58468	7.65207	7.56467	7.7461	7.73537	7.55067	7.70562	7.60764	8.05306	7.98174	8.12799	8.27491	7.83148	6.20828
1-Methylxanthine	4.76253	5.53859	5.77735	3.8118	4.57785	5.43717	3.8118	4.75641	4.51066	5.97538	4.9928	4.70128	5.06372	5.51825	5.71049	4.77861	5.15113	5.80303	6.16098	5.141	5.65724	5.72613	6.06639	6.07808	3.8118
1-Naphthol	4.54117	4.94896	4.93588	4.93571	4.87685	5.08403	5.01346	5.12054	4.9547	5.13678	5.07401	6.31427	4.96625	4.68363	4.99557	7.02273	5.20994	5.07358	6.83838	4.83922	5.00556	5.25394	5.01316	4.91727	5.34664
1-Nitrosopiperidine (NPIP)	5.95861	6.07529	6.12842	6.17684	5.87001	6.05876	6.07823	5.98353	5.98514	6.2918	6.15364	5.92616	6.0804	5.84128	6.05138	6.01893	5.97743	6.3613	6.22216	6.19948	6.32379	6.61731	6.3864	6.2093	7.65843
1-Stearoylglycerol	6.66595	7.01779	6.98634	7.27019	6.83042	6.94639	7.06706	7.06977	6.93079	7.14451	6.99566	6.73536	7.07975	6.60055	6.96916	6.66265	6.87238	7.03854	6.77378	6.68446	6.89213	7.23581	7.03164	6.36025	7.09977
2,4-Dihydroxybenzoic acid	5.78624	7.16083	6.50799	7.51814	6.28073	6.08415	5.92746	6.61123	5.78306	7.21181	6.40183	6.24775	6.44245	6.18645	6.50899	6.6871	6.83399	6.20366	6.56705	7.10445	7.2636	7.22454	6.92413	7.48244	7.65965
2-Aminobutyric acid	6.47639	6.41477	6.67436	6.77677	6.48604	5.97897	7.02538	6.7616	6.39123	6.75766	6.72452	6.3173	6.56182	6.50845	6.92492	5.90306	6.1285	7.11027	6.69548	6.67878	6.90244	7.04776	6.95055	5.4659	7.86193
2-Furoylglycine	5.99523	6.38221	6.27633	4.50279	5.56416	5.12834	5.12937	5.23176	5.72939	6.87918	4.58805	6.21583	5.84572	5.74577	6.44844	5.94493	6.11812	6.3569	5.4803	5.18708	5.90474	7.00396	4.80279	4.62831	6.68352
2-Hydroxybenzothiazole	4.85804	6.67464	6.48015	6.66744	6.66237	7.23872	6.96789	7.17136	6.99521	7.38772	7.03056	6.48159	6.7885	6.67477	6.9051	6.47816	6.76108	7.04814	6.82989	6.7934	6.77237	7.17778	6.93772	7.1365	7.41767
2-Hydroxycinnamic acid	7.60806	7.80556	7.90389	7.96236	7.78404	8.08745	7.79094	8.01444	7.67444	8.18238	7.82297	7.52911	7.68029	7.78001	7.83957	7.70173	7.66795	8.25676	7.98227	7.93304	8.09198	8.28629	8.03835	7.98213	6.62653
2-Oxindole	6.11139	6.30161	6.29793	6.45511	6.56293	6.71831	6.63648	6.2448	6.18592	6.45482	6.78709	6.5722	7.07449	6.50879	6.569	6.30721	6.4055	6.67547	6.42822	6.91272	6.84937	6.99288	7.06964	6.79849	5.41242
3,4-Dimethylbenzoic acid	4.36482	6.34129	6.33551	6.68801	6.66435	6.80466	6.58354	6.58411	6.51984	6.93968	7.4155	6.89497	7.04302	7.03886	7.09995	6.95651	6.97359	7.23642	6.97176	7.06586	7.10778	7.33035	7.28488	7.48798	4.95872
3-Anisic acid	4.6791	6.53234	5.52557	7.79799	6.35832	5.59534	6.45476	5.86417	6.30284	5.65663	7.40329	5.77847	5.14398	6.46241	6.49115	5.50579	6.11505	7.55782	5.64623	6.38697	5.73715	5.29085	5.71863	5.13432	5.42638
3-Hydroxybutyric acid	6.25935	6.8435	6.90987	6.22526	6.85871	7.07282	6.42045	7.48878	7.07314	7.37622	6.97816	7.0133	7.15231	7.41156	8.27851	7.08124	7.05241	7.63309	7.14985	7.51654	7.28362	7.71661	7.65914	7.43522	7.65894
3-Hydroxydecanoic acid	5.9646	6.85698	6.01502	7.15954	6.16202	6.14522	6.07945	6.83038	6.00195	6.58508	6.07987	6.06896	6.48959	5.92417	6.38648	5.97686	5.84311	6.52833	6.41306	6.07481	6.44832	6.54608	6.43313	6.52681	7.26661
3-Hydroxypicolinic acid	6.38777	7.10024	7.12374	7.16129	6.9142	7.23298	7.22947	7.25068	7.07409	7.2721	7.14914	6.77813	7.13448	6.88138	7.11723	6.6815	6.89524	7.25522	6.90392	6.95681	7.09664	6.60271	7.19884	7.06398	7.3344
3-Indoxyl sulphate	7.00162	7.22359	7.25082	7.4146	7.55359	7.66012	7.5229	7.16998	7.13485	7.48013	7.6568	7.48471	7.91226	7.53985	7.53538	7.29113	7.37292	7.79009	7.55487	7.93025	7.91196	8.09266	8.10023	7.89945	8.30678
3-Methoxybenzaldehyde	4.02974	5.19829	5.10569	4.7366	5.35159	5.5367	5.04139	5.43705	5.21083	5.81031	6.03356	5.59171	5.67241	5.77387	5.81029	5.49144	5.72686	5.95454	6.06526	6.02488	6.18451	6.34958	6.3099	6.48225	4.72867
3-Methyladipic acid	5.61957	6.93486	6.90421	7.38499	6.91245	7.15127	7.0088	6.88032	6.84867	6.94756	6.11956	5.79319	6.1388	5.72571	5.9195	5.83726	6.1451	6.05207	5.82267	6.02491	6.16334	6.4566	6.04898	6.13641	6.28994
4-Chlorophenol	4.44425	4.89701	4.79192	4.85058	4.67509	4.89914	4.92844	5.74887	4.76838	5.52605	5.67998	4.45326	4.85957	4.55751	4.86213	4.4509	4.66235	5.03328	4.68367	4.749	4.87216	5.19523	6.71542	4.86053	5.08577
4-Hydroxybenzaldehyde	7.16183	7.35157	7.35167	7.52561	7.34037	7.48484	7.35706	7.56974	7.2271	7.73854	7.38781	7.08847	7.25817	7.34704	7.41861	7.2668	7.27424	7.81106	7.54517	7.51255	7.66666	7.8627	7.60583	7.70929	6.07495
4-Hydroxybutyric acid (GHB)	6.91952	7.34437	7.57922	6.97717	7.44366	7.32787	7.03975	7.76305	7.47565	7.77907	7.76096	7.44696	7.68632	7.43861	7.95192	7.79379	7.86044	7.95841	7.59666	7.79767	7.68393	8.05397	8.02473	8.03828	7.90453
4-Hydroxycoumarin	4.48058	4.77181	4.65619	4.66111	4.39309	4.66766	4.74279	4.7137	4.55089	4.78021	4.62692	4.24174	4.6768	4.35147	4.68919	4.23812	4.42331	4.77021	6.75359	4.55152	4.71498	4.98218	4.72262	4.63558	4.958
4-Hydroxyphenyllactic acid	6.43947	6.60445	6.79309	6.77986	6.55212	6.97683	6.55292	6.57814	6.32289	6.7111	6.6334	6.7517	6.64889	6.33334	6.53107	6.67927	6.60187	6.57342	6.70969	6.55279	6.73343	6.96779	6.87493	7.02553	7.12953
4'-Methoxyacetophenone	4.37821	6.72496	6.62894	7.1014	6.82838	7.10327	6.90389	6.85542	6.81696	7.04738	6.56091	6.17225	7.08217	6.5132	6.43168	6.1634	6.34348	6.63237	6.99496	5.95488	6.18027	6.40109	6.02501	6.51418	4.92376
4-Methylphenol	5.45426	6.48178	6.05678	5.49782	6.33656	6.39681	6.14848	5.54711	5.89289	6.42509	6.35988	5.9219	6.4611	6.50923	6.41199	5.98009	6.03648	6.62788	6.55526	6.67796	6.64992	6.8502	6.91065	6.73868	6.97076
4-Oxoproline	6.10958	6.55044	6.56937	6.56199	6.33013	6.66413	6.66441	6.67807	6.53018	6.78027	6.56899	6.31029	6.58314	6.42657	6.75501	6.36231	6.56294	6.86267	6.51906	6.55999	6.70503	7.03672	6.89538	6.80526	6.98761
4-Pyridoxic acid	5.11871	5.70251	5.71519	5.5239	5.19014	5.37647	4.97227	5.85154	5.47717	6.74927	8.35744	5.62659	5.72353	5.40196	5.83104	5.28783	5.33734	6.55222	5.39255	5.83581	6.96612	6.74173	6.18063	6.58375	4.7252
5,5-Dimethylhydantoin	7.03859	7.53766	7.30353	7.3747	7.08887	7.52887	7.45307	7.42759	7.20249	7.71997	7.79839	7.26377	7.62251	7.28541	7.65208	7.26001	7.27665	7.51341	7.76096	7.26633	7.46253	7.93631	7.75315	7.66107	8.00426
5-Methoxysalicylic acid	5.39589	5.80018	5.85487	5.58824	4.98163	5.51232	5.27527	5.23422	4.87546	6.20365	5.58192	5.35097	5.83408	5.28211	5.36309	5.36715	5.52408	5.51669	6.45818	5.34218	5.4358	6.26212	6.05235	5.66084	6.438
5Î±-Dihydrotestosterone glucuronide	5.88776	5.61222	5.98288	6.03764	5.58008	5.6355	6.14414	5.38078	5.60949	5.53751	5.26444	5.55987	6.01637	5.23551	6.22319	5.38577	5.91325	5.3671	5.18952	6.12935	6.30282	6.13437	5.73592	6.02478	6.25429
6-Methylnicotinamide	6.36073	6.75774	6.33697	6.19075	6.12872	7.0816	6.56784	6.73567	6.57466	6.80213	7.03674	6.33366	6.55628	6.35024	6.7842	6.55847	6.60605	6.70965	6.05249	6.82319	7.08782	7.17747	6.88815	6.97198	5.26345
6-Phospho-gluconate	4.36376	4.4869	4.46382	4.50072	4.25618	4.56313	4.58595	4.58044	4.46298	4.63271	4.57593	4.10845	4.52543	4.30103	4.53277	4.11375	4.32897	4.63758	4.33507	4.39423	4.55196	4.85074	4.62789	4.54249	4.79453
7-Methylxanthine	4.40564	5.14533	5.2982	4.46061	4.25259	5.05221	4.5374	4.62378	4.57279	5.83072	4.49813	4.8658	4.81039	5.30933	5.39935	4.60175	4.94658	5.4853	5.68476	4.94278	5.24328	5.5694	5.76589	5.91716	6.0935
9-Methyluric acid	4.42154	4.82687	4.84133	3.51944	4.21799	4.58293	3.51944	3.51944	3.51944	5.59996	4.47395	5.4089	4.75188	4.59356	4.73291	5.03107	4.36047	5.95263	5.55305	4.33913	4.48587	4.87208	5.49758	4.84861	6.12113
Acetophenone	5.91118	6.2655	6.28431	6.56578	6.37724	6.59819	6.4196	6.5832	6.34023	6.64763	6.47117	6.07165	6.29579	6.24911	6.29626	6.18026	6.24148	6.64788	6.43699	6.46967	6.59614	6.76038	6.6983	6.64991	5.62806
Acetylcholine	7.34213	7.46989	7.43012	7.54607	7.32272	7.81376	7.60972	7.67242	7.56204	7.55993	7.7262	7.20665	7.54103	7.27906	7.506	7.01849	7.49787	7.52829	7.44381	7.59396	7.63856	8.02592	7.88767	7.75783	7.80257
Acrylic acid	6.66087	7.0106	6.92579	7.03943	6.87622	7.28062	7.14928	7.17028	6.91684	7.11548	7.07058	6.75215	7.16172	6.81958	7.1498	6.69194	6.95907	7.18675	6.92167	6.91214	7.022	7.46902	7.37137	7.05464	7.38904
AICAR	4.06486	4.43386	4.39042	4.42382	4.23549	4.58266	4.50916	4.55703	4.36305	4.59191	4.4541	4.09473	4.46232	4.14554	3.36675	4.29575	4.23845	4.54311	5.70054	4.33187	4.45499	4.79522	4.53026	4.45664	4.71572
AIR	6.14634	6.38744	6.11593	6.20617	6.12872	6.60905	6.47829	6.33916	6.15597	6.33514	6.48924	6.1784	6.51995	6.05154	6.30204	6.01233	6.1615	6.41626	6.22819	6.14033	6.22186	6.8115	6.66399	6.48771	5.21447
Alanine	4.23416	5.07567	5.02629	5.4115	5.00403	5.25139	5.22373	5.10113	5.00917	5.22767	4.77307	4.40221	4.70518	4.49955	4.70953	4.4219	4.68346	4.88627	4.65805	4.73743	4.85296	5.19415	4.89646	5.07263	5.03074
Alpha-ketoglutaric acid	5.32038	5.51971	5.37492	6.02957	6.16618	6.57835	5.8869	5.91982	5.57815	5.99901	5.77397	5.825	6.13114	6.17351	6.37143	6.09199	6.52328	6.53461	5.90216	6.07726	6.39192	6.86491	6.49691	6.64702	6.29401
AMP	4.32986	4.74504	4.75043	4.47279	4.34676	4.57766	4.53496	4.84387	4.39473	4.59991	4.55159	4.16184	4.46183	4.27212	4.58527	4.1565	4.29355	4.67421	4.43885	4.43696	4.56865	4.87277	4.6909	4.62431	4.85349
Arabinose	6.39228	6.97916	6.89613	6.17631	6.1971	6.26409	6.27315	6.37596	6.19218	6.95947	6.39332	6.53382	6.66891	6.3036	6.85292	6.58937	6.37698	6.82679	6.66991	6.20017	6.59251	7.06863	6.74573	6.29767	7.51554
Arginine	8.88849	8.9855	8.97011	8.87148	8.85199	9.16577	8.95695	9.18795	8.80396	9.1435	9.03711	8.56181	8.775	8.51586	8.80784	8.40478	8.62142	8.92018	8.71105	8.69814	8.76334	9.11327	8.94967	8.79215	6.15133
Artemisinin	4.64576	6.8558	6.82175	6.53859	6.94012	7.14314	6.92092	7.01664	6.95245	7.37507	7.66883	7.19116	7.43903	7.36789	7.46421	7.18606	7.32313	7.3982	7.3575	7.4006	7.49363	7.56633	7.50298	7.69819	4.95867
Ascorbic acid	4.77703	5.03826	4.99722	5.40745	5.79715	5.4607	5.5636	5.10736	5.11512	5.34699	6.84598	4.75279	7.04552	7.82328	5.13463	4.74591	4.84748	6.07152	5.0053	4.96757	6.69618	5.43726	5.24923	5.14327	5.43951
Asparagine	7.58862	7.67256	7.62632	7.79872	7.44786	7.84698	7.85993	7.98622	7.59553	7.80867	7.85175	7.3682	7.76942	7.36043	7.77954	7.34185	7.53869	7.72385	7.60883	7.55765	7.62285	8.0008	7.67462	7.77773	6.4084
Aspartic acid	7.52112	7.26993	7.34825	7.44818	7.29367	7.38398	7.66136	7.54711	7.27665	7.45617	7.18869	6.64278	6.99955	6.71374	6.77653	6.86539	7.03604	7.17086	6.83687	6.81635	7.05215	7.54554	7.06689	7.347	5.25106
Azelaic acid	7.22667	8.84203	8.79349	9.24822	8.79035	9.01986	8.97636	8.82811	8.74904	8.96052	8.27483	7.87939	8.10706	7.93689	8.11181	7.96547	8.283	8.29137	8.19923	8.21029	8.39808	8.72306	8.33823	8.68161	8.46741
Betaine	8.78362	9.10364	9.03155	9.03372	8.90766	9.10124	9.02655	9.13559	8.90225	9.23272	9.18116	8.76629	9.01172	8.74553	9.06093	8.60413	8.80502	9.23663	9.12224	8.99129	9.18794	9.52044	9.15841	9.15128	6.75865
Bilirubin	5.68928	5.88423	5.32402	4.70559	5.4183	5.49282	4.59059	5.26241	5.14147	5.38636	6.07885	5.38395	5.84647	5.70442	6.1302	5.4653	5.40881	6.14369	5.06581	6.41726	6.4655	6.30273	6.1704	6.10367	6.42622
Biotin	4.14673	4.62817	4.72584	3.44836	3.44836	4.57003	3.44836	4.57372	3.44836	4.87059	6.89717	4.15421	4.47076	4.38401	6.68044	4.48606	4.21483	5.27642	5.5289	4.41815	4.47072	4.88468	4.5853	4.51398	3.44836
Caprolactam	7.52699	7.78814	8.21356	8.34149	7.75245	7.8958	8.06844	7.97115	7.77365	7.905	7.90579	7.74088	8.02741	7.672	7.89714	7.53137	8.13706	8.00817	7.55542	8.00605	7.9376	8.19863	8.17872	7.75801	5.80241
Caprylic acid	4.18403	5.58309	5.51379	5.93739	5.53247	5.73219	5.66451	5.60096	5.47616	5.63909	4.74007	5.68707	4.60494	4.54209	4.62212	6.48219	4.42413	4.71352	4.87202	4.63903	5.06674	5.30398	4.91228	4.89288	4.92467
Capryloylglycine	4.66644	5.0856	5.11573	5.2352	4.84546	5.24521	5.21352	5.22966	5.13011	5.29938	5.1783	4.71948	5.24314	4.83181	5.18719	4.66357	4.99083	5.21128	4.93232	5.0746	5.18246	5.49082	5.10071	5.21859	5.29856
Carnitine	9.01583	9.21617	9.21729	9.34704	9.08092	9.44367	9.24677	9.34144	9.10827	9.36549	9.36438	8.83614	9.25675	8.9842	9.26302	8.71779	9.17573	9.40407	9.10077	9.13234	9.38787	9.60535	9.46035	9.42394	5.78011
Carnosine	7.00615	6.9719	7.3975	6.86337	7.15927	7.33855	7.00781	7.41699	6.74067	6.60348	5.30124	5.10633	5.17507	5.12058	5.28029	5.02656	5.29902	5.51677	5.28349	5.41023	5.18639	5.70644	5.16133	5.2271	5.45094
Carvone	4.17501	5.38828	5.25409	5.79109	5.34553	5.60518	5.6554	5.30949	5.38587	5.6072	5.21152	4.51455	5.04298	4.87999	5.00996	4.86001	5.1002	5.20551	5.05359	5.31284	5.52932	5.70967	5.34339	5.63646	4.82821
CDP	5.11835	5.22468	5.1092	5.12803	5.51045	5.00662	5.32106	5.63379	5.4444	5.88631	6.30612	5.39152	5.17482	4.81045	5.6478	5.94962	5.68896	5.71049	5.42323	5.46846	5.13845	6.09278	6.19594	6.20524	6.23266
Chenodeoxycholic Acid	5.61024	5.48931	5.7249	6.04015	5.78829	6.10971	5.56499	5.4315	5.22701	6.13621	6.09686	5.96859	6.42979	5.87056	5.47374	5.424	6.11363	6.25258	6.37628	6.01794	6.51851	6.85748	6.16976	6.65065	6.72853
Choline	8.67941	8.68038	8.59494	8.93349	8.45257	8.75473	8.82899	8.8342	8.59611	8.76137	8.64141	8.18403	8.52669	8.26922	8.45734	8.15442	8.3354	8.62389	8.48866	8.44158	8.4964	8.90999	8.58497	8.63154	5.74369
cis-4-Hydroxy-D-proline	7.66585	7.46874	7.50455	7.22739	7.60172	7.97745	7.91209	7.9068	7.73947	7.56239	7.90386	7.51876	7.64365	7.46737	7.80125	7.4986	7.45657	7.68998	7.65987	7.73442	8.00452	7.96318	8.07859	7.71387	5.9463
Citric acid	6.38994	7.19816	7.28431	5.37462	6.87405	7.59391	6.17169	7.31273	7.05552	7.00769	7.21298	6.39839	7.26171	6.59883	7.40704	6.37679	6.95176	7.25783	6.92395	6.97673	6.97476	7.52731	7.47267	6.22893	7.17308
Citrulline	7.98117	8.2514	8.12372	8.07202	7.92141	8.38586	8.18819	8.24819	7.97977	8.47879	8.18456	7.93703	7.97547	7.94732	8.16321	7.83164	7.84913	8.41468	8.10182	7.95829	8.20909	8.29566	8.33925	8.15759	5.2691
CMP	4.22445	4.46715	4.45157	4.44375	4.29811	4.58097	4.52635	4.57407	4.37707	4.67654	4.55491	4.16516	4.46515	4.31652	4.58859	4.15981	4.29835	4.68891	4.44217	4.45103	4.60425	4.90304	4.74079	4.62763	4.90666
Corticosterone	4.6139	5.10618	5.04288	5.07791	4.94412	5.18813	5.0775	6.57879	5.06761	5.46117	4.96389	4.6157	4.92641	6.86939	5.21611	4.58146	4.98627	5.6032	4.79897	4.78498	4.99247	6.05603	5.04832	5.0187	5.51953
Cortisol	5.96488	6.52831	6.17452	6.44363	6.11777	6.46601	6.69761	5.96637	6.57759	6.37977	6.38008	6.08014	6.55563	6.02374	6.40364	6.07896	6.214	6.42474	6.00365	6.48093	6.59348	6.77898	6.76938	6.14412	4.85161
Cotinine	4.81727	5.3417	5.47503	5.89666	5.96033	8.03186	5.71669	5.51227	5.41862	5.59892	5.40505	5.40349	7.15959	5.13724	5.23484	4.83589	7.63448	5.38738	5.28651	5.2321	5.60696	5.86335	5.35367	5.90998	6.11735
Coumarin	6.88341	7.06104	7.07609	7.24159	7.05622	7.1773	7.05109	7.28271	6.93614	7.45536	7.09724	6.79606	6.97284	7.05734	7.11777	6.96988	6.98053	7.5302	7.26769	7.22419	7.37228	7.56553	7.29652	7.2968	5.45328
Creatine	7.97913	7.86421	8.22347	8.15432	8.31385	8.07519	8.54214	8.74911	8.3416	8.80288	8.77192	8.0396	8.42897	8.45903	8.75728	8.21113	8.48796	8.98977	8.32722	8.60083	8.80208	9.17573	9.03165	8.76604	7.52808
Creatinine	8.7341	8.94961	9.05765	9.07523	8.77148	9.10543	9.17114	9.13722	8.95574	9.05661	9.0179	8.78494	9.10542	8.68343	8.88178	8.67763	8.84047	8.88604	8.9283	9.08477	9.01526	9.20108	9.1366	9.05957	6.0613
Cystathionine	5.39035	5.41305	5.23158	5.31247	5.47938	5.80773	5.38464	5.51101	5.18997	6.52709	5.50977	5.40657	5.46485	5.50545	5.42794	5.62272	6.25894	5.46199	5.68789	5.69124	5.59521	6.02867	6.08351	5.61842	5.60897
Cysteine	5.38486	5.69955	5.59576	4.93787	5.60683	5.67769	5.44887	5.50687	5.55685	5.84462	6.43005	6.12856	6.19666	6.05391	6.38825	6.01101	6.1497	6.20229	5.94074	6.12243	6.15389	6.48708	6.45043	6.44491	6.59466
Cysteine-S-sulfate	5.79222	5.14822	5.11366	5.18716	5.04693	5.2437	5.23579	5.14046	4.98109	5.2152	4.28213	5.27764	5.72667	5.52516	5.70765	5.15909	5.51173	5.77543	5.62374	5.69097	5.83502	5.93645	5.90191	5.6229	6.75129
Cystine	7.47131	7.81217	7.63642	7.11561	7.5626	7.72045	7.4948	7.6829	7.65304	7.84144	8.42051	8.12066	8.1912	8.03444	8.26724	8.02396	8.11649	8.20849	7.98503	8.12696	8.17943	8.51247	8.44978	8.43681	5.79701
Cytosine	4.9473	5.47671	5.40447	5.33267	4.87799	5.17987	5.13163	5.36163	4.93248	5.59107	5.34544	5.18539	5.31234	5.05183	5.35701	5.16262	5.8288	5.64811	5.80747	5.78776	5.62291	5.80307	5.82411	5.57461	5.69956
Deoxyadenosine	5.39689	5.3458	5.31039	5.61087	5.35491	5.78823	5.61149	5.23388	5.28805	5.25885	5.60568	5.0675	5.25613	5.08868	4.90921	5.38493	5.37389	5.01085	5.60754	5.34495	5.10049	6.01881	5.77	5.80648	6.27513
Deoxycholic acid	6.12556	5.59581	6.21434	6.60751	6.38147	6.57185	6.2248	6.03023	5.81715	6.67918	6.54069	6.2641	7.11444	6.26961	6.01621	6.0479	6.52492	6.75927	6.54473	6.65339	6.49206	6.80764	6.75624	6.70198	7.204
Deoxyguanosine	4.56055	4.84764	4.85554	4.89911	4.72967	4.97607	4.83709	5.0067	4.74429	5.09192	5.15684	4.86422	5.15963	4.58051	5.01697	4.67319	4.92422	4.87135	4.68441	4.69986	4.80853	5.15502	4.90351	4.94584	4.91514
Dipalmitoylphosphatidylcholine	7.68483	7.86558	5.86987	7.77492	7.55298	7.89989	7.91711	7.91563	7.7385	7.61215	7.54945	7.42095	7.7985	7.2672	7.57596	6.89079	7.35084	7.76424	7.46055	7.51755	7.77709	8.04074	7.03749	7.54377	7.45399
Dodecanedioic acid	6.10923	6.97588	6.55884	6.92539	6.39963	6.71766	6.61872	6.80712	6.51489	6.83785	6.54535	6.23622	6.69281	6.32398	6.53934	6.15262	6.3502	6.55437	6.22666	6.46316	6.46457	7.27224	6.77479	6.61951	6.78813
dUMP	4.16645	4.57287	4.52377	4.57576	4.39359	4.68914	4.67618	4.71297	4.53919	4.76865	4.66798	4.6333	4.60705	4.31725	4.61526	5.21772	4.41844	4.72392	4.50367	4.51721	4.66104	4.9622	4.74207	4.71942	4.87577
Ecgonine	5.4937	5.59382	6.22522	5.58885	5.71361	6.00299	5.42706	6.02523	5.78333	6.67249	6.35539	5.93621	6.1442	6.49725	6.31609	5.93857	6.08147	7.07712	6.26134	7.00147	7.12987	7.09178	6.79927	6.63331	5.17245
Ergothioneine	6.46187	6.80339	6.87871	6.60894	6.67509	5.89401	6.25728	7.16111	6.72739	6.69164	6.4307	6.16965	6.05527	6.13245	6.76659	6.66907	6.12095	6.84906	6.12231	6.58798	6.98344	7.32377	7.24176	6.90588	7.57197
Erythro-sphingosine 1-phosphate	5.07857	6.95681	6.7317	6.83387	6.4561	7.04837	7.05593	6.69337	6.7313	6.97275	5.68372	5.23193	5.50525	5.33514	5.56218	5.19393	5.38216	5.64022	5.44497	5.48836	5.60043	5.84225	5.71094	5.7723	5.44983
Fructose 1,6 Bisphosphate	4.46403	4.98762	4.88187	4.85405	4.88915	5.09729	4.99516	5.10794	4.95972	5.18162	5.10984	4.64674	4.95523	4.82918	5.04045	4.6607	4.88041	5.18776	4.95674	5.01921	5.15149	5.41962	5.24616	5.27843	5.38168
Glucose	8.56215	8.89728	8.78789	8.87931	8.74002	9.08292	8.95165	8.93894	8.80498	8.98336	8.99471	8.60529	8.94415	8.63311	8.91785	8.49968	8.69118	8.96072	8.77002	8.67675	8.79828	9.16024	9.08071	8.90464	6.78024
Glucose 6-phosphate	5.1509	5.62393	5.63164	5.32569	5.61721	5.71099	5.61276	5.90126	5.63365	5.9254	5.6404	4.9184	5.48867	5.17509	5.44459	5.14582	5.57971	5.79367	5.46128	5.58455	5.42948	6.05878	5.66571	5.67541	5.99798
Glutamic acid	8.47808	8.55843	8.55484	8.51457	8.58933	8.92645	8.64755	8.63868	8.54536	8.48229	8.06536	7.77349	8.1233	7.95013	8.00929	7.93353	8.31769	8.35981	7.96717	8.02554	8.23658	8.67756	8.31673	8.59829	5.73541
Glutamine	8.6112	9.01233	8.94887	8.87355	8.7313	9.11358	8.97723	9.14254	8.87101	9.18882	9.27057	8.86358	9.2071	8.85318	9.13785	8.7459	8.8165	9.14358	9.13556	9.05132	9.0769	9.46108	9.24326	9.09797	7.28446
Glycerol 3-phosphate	5.31813	5.30122	6.00484	4.84289	5.29801	5.48482	5.44765	6.05593	5.29328	6.02111	5.83289	5.35959	5.77323	5.5655	5.92742	5.18198	5.61489	6.05641	5.94417	5.99584	5.80595	6.36077	5.9205	5.76214	6.38355
Glycerophospho-N-palmitoyl ethanolamine	6.91916	7.02013	6.94758	7.23513	6.79179	7.12157	7.26832	7.2707	6.86412	7.2977	7.10818	6.47407	7.04143	6.91471	6.99603	6.54533	6.83378	7.07011	6.91999	6.92695	7.28952	7.57142	7.05065	6.91323	7.49591
Glycine	7.37233	7.72452	7.62776	7.61771	6.91803	7.9045	8.10003	7.84391	7.73519	7.55715	8.06389	7.34578	7.60408	7.21883	7.85189	7.45086	7.3817	7.48188	7.5114	6.92247	7.60762	7.43391	7.95155	7.59938	5.95153
Glycochenodeoxycholic acid	7.16652	7.61632	6.79406	7.18866	6.86182	8.10992	6.87977	7.54402	6.57471	7.45568	7.48353	6.87766	6.87374	6.91979	7.80194	6.35382	6.87136	7.81749	7.25305	7.32172	7.2508	7.79476	7.44047	7.27421	8.07553
Glycocholic acid	6.1065	7.51353	6.04092	6.27884	6.42399	7.0751	5.88124	6.9282	5.8958	6.36918	6.19237	6.09118	5.9143	5.82181	7.01021	5.79685	6.21401	6.57168	6.19083	6.45439	6.33635	6.89188	6.4358	6.59519	7.11826
Glycodeoxycholic acid	6.02005	5.89349	5.81953	5.86042	5.57517	7.05874	5.60543	6.33983	5.97818	6.16059	6.67406	5.81648	5.52834	6.2758	6.78595	5.08416	6.27292	6.33349	6.0966	6.21197	6.02848	7.21561	5.71354	6.35853	7.09385
Glycolic acid	5.51614	6.17729	5.69621	5.78312	5.69078	5.91304	5.95468	5.9692	5.81871	6.3561	6.11975	5.43216	5.59011	5.77008	6.02209	5.78699	5.53308	5.97817	5.55996	5.86225	5.80535	6.43281	6.19201	6.20315	6.32272
Hexadecanamide	6.18446	6.38272	6.47168	6.55853	6.09955	6.26958	6.60817	6.46049	6.29762	6.44879	6.36719	6.05347	6.39154	5.97417	6.19818	5.97012	6.21984	6.23883	5.9118	6.09753	6.34681	6.53859	6.33923	6.1573	6.49693
Hexadecanedioic acid	5.69339	6.05958	5.81081	5.76219	5.77124	5.98792	5.83559	5.82921	5.77562	5.75744	5.75591	5.54464	6.09301	5.87877	6.15079	5.5708	5.76537	5.94553	5.76678	6.06358	6.00965	6.38023	6.05078	5.73477	6.24837
Hexanoylglycine	4.20987	4.6945	4.71203	4.54605	4.82898	5.30743	4.66081	5.09905	4.54121	4.94801	5.05097	4.46297	4.49235	4.72806	4.86751	4.62193	4.55478	4.77464	4.7023	4.61217	4.74654	5.1421	4.92754	4.93931	5.13922
Hippuric acid	6.91284	7.80738	7.18222	7.78544	7.16778	8.06921	7.45332	7.26816	6.55083	7.55902	6.91082	6.93288	7.69822	7.0848	7.52269	7.1932	6.94955	7.43526	7.36491	7.05338	7.49727	7.78864	7.61765	7.74987	8.9048
Histidine	8.45165	8.65772	8.57484	8.64676	8.34816	8.86275	8.65346	8.78511	8.52587	8.7565	8.65791	8.2037	8.54149	8.16767	8.54464	8.27248	8.34868	8.5735	8.49446	8.47124	8.49221	8.93779	8.59167	8.61096	6.61569
Hydroxyhippuric acid	5.12624	5.7529	6.09014	5.38022	4.25265	5.37767	4.6668	4.55901	3.55405	5.19773	3.55405	6.17414	4.50419	4.39232	4.78252	5.11878	4.71568	4.84437	5.54326	4.64194	4.56806	5.49802	5.26597	5.34638	3.55405
Hypotaurine	6.68721	6.71993	6.73649	6.74807	6.18934	6.64181	6.81323	7.03703	6.32184	6.8965	6.61874	6.43302	6.80235	6.23782	6.71322	6.44052	6.37507	6.92908	6.64792	6.87503	6.69049	6.93332	6.82479	6.68276	7.21762
Hypoxanthine	6.6819	6.59471	6.35898	6.90974	7.03375	7.22437	7.20233	7.41792	7.07615	7.30979	7.02324	7.15395	7.06122	7.09324	7.16631	6.75015	7.04313	7.34014	6.88549	7.10015	7.03522	7.33872	7.18206	7.70168	5.66001
Iditol	5.66089	6.86118	5.91191	6.02308	6.19318	6.95501	5.98834	5.99528	6.00431	6.19464	7.11819	6.16039	7.36867	6.83689	5.69692	5.9949	6.25542	6.76953	6.2754	6.72474	6.2305	6.3289	5.91957	6.2914	5.70546
Imidazolelactic acid	5.98211	6.49195	6.34097	6.67132	6.10771	6.60134	6.48713	6.40282	6.21101	6.15749	6.44146	6.10635	6.52217	5.56917	6.03942	6.07716	6.04252	5.93369	6.2181	6.15304	6.20306	6.4039	6.24592	6.50537	6.12914
Indole-3-acrylic acid	4.82627	7.68526	7.39814	7.31584	7.12142	7.50654	7.62978	7.40559	7.37848	7.41657	5.15339	4.79236	5.07728	5.20884	5.22536	4.75088	4.97036	5.37551	4.97161	5.19862	5.20264	5.67355	5.55673	5.57175	5.11534
Indole-3-lactic acid	6.57761	6.77009	6.5651	6.89403	6.49358	7.00348	6.83281	6.64432	6.42917	6.92574	6.61014	6.56058	6.92067	6.61732	6.73264	6.37108	6.89361	6.69244	6.72314	6.76716	6.90838	7.16376	7.04755	7.15473	7.37895
Inosine	4.58228	4.47323	5.7653	4.4737	5.43322	5.49986	5.35863	5.73105	5.12572	5.77536	5.63401	6.29762	5.84439	5.86962	6.07111	5.13981	6.09905	5.60923	5.23581	5.50717	5.11188	5.13142	5.81806	5.5488	3.77439
Isobutyraldehyde	5.56104	4.48061	4.99908	5.94303	5.69449	7.63816	6.02453	6.02071	5.93627	6.11416	5.05393	5.71014	6.19758	4.73559	6.16298	5.73638	5.93315	6.3106	5.91096	5.97935	6.18146	5.94648	6.22414	6.14286	6.01261
Isoleucine	8.25506	7.33551	8.23764	8.58742	8.31377	8.49518	8.40624	8.611	8.23009	8.52798	8.32321	8.33213	8.36551	8.21458	8.42777	8.05454	8.14961	8.70598	8.59704	8.62114	8.44265	8.88283	8.68771	8.68664	7.72032
Jasmonic acid	4.71028	6.2652	6.08107	6.29504	6.25933	6.40259	6.26931	6.23034	6.21707	6.46094	6.59846	6.13612	6.33163	6.29094	6.38366	6.092	6.28402	6.42345	6.45355	6.43871	6.53022	6.74716	6.71206	6.85694	5.49112
Kanosamine	8.08579	8.39954	8.29888	8.39556	8.26845	8.63337	8.47642	8.43036	8.32377	8.47063	8.51141	8.12396	8.50067	8.14208	8.42919	8.02248	8.22114	8.47626	8.29869	8.2259	8.32925	8.69436	8.61355	8.43088	6.85962
Kynurenine	6.40207	6.64136	6.57311	6.68137	6.67219	6.64704	6.4867	6.29961	6.46788	6.77822	7.16292	6.56594	7.28059	6.65111	6.65831	6.75528	6.78683	6.20149	6.14167	5.7587	5.93192	6.30346	5.99291	5.87977	6.27786
Lactic acid	8.64472	8.71466	8.99999	9.02616	8.78316	9.17392	9.07655	9.10565	8.87529	9.06194	8.73122	8.3693	8.88786	8.63817	8.86898	8.52999	8.83464	9.05616	8.6903	8.94174	8.87267	9.386	9.00194	8.75474	9.14001
Lactose	6.20036	6.67756	6.62935	6.71184	6.43274	6.87692	6.64443	6.79716	6.57512	6.54939	6.5678	6.51742	6.81737	6.09345	6.31911	6.31546	6.46915	6.54511	6.33616	6.2109	6.57089	7.05801	7.07767	6.52843	5.41723
Leucine	8.13998	9.02998	8.74801	7.54234	8.69285	9.02116	8.51216	9.07323	8.81468	9.08589	8.98298	8.56157	8.72773	8.58742	8.82246	8.71836	8.79046	9.06025	8.87851	8.92793	8.78371	9.34944	9.03952	9.06091	7.25098
Limonin	5.30513	5.39214	3.3647	4.79406	5.11805	4.74461	4.80823	4.81761	5.81106	5.65659	5.50228	5.01777	5.66538	5.48909	3.3647	4.0628	4.29256	4.95279	4.701	6.36416	4.46886	5.82052	6.06358	5.3181	5.16089
Linoleic acid	5.8249	5.81781	5.9486	5.91512	5.50155	5.76218	5.95963	6.36381	6.15072	5.74783	6.03513	5.77473	5.91046	6.05269	6.55306	6.0301	5.49663	5.80035	5.80542	5.86189	5.53196	5.85089	6.31325	6.10757	5.50873
Lysine	8.48063	8.35385	8.67888	8.46562	8.41989	8.55382	8.4181	8.74129	8.44021	8.72574	8.59106	8.10994	8.43287	8.15544	8.5332	8.14793	8.24796	8.62054	8.42576	8.50309	8.47932	8.77909	8.81304	8.76521	5.48657
Malic acid	6.08071	6.57925	6.53966	6.41903	6.37026	7.01606	6.2774	6.67455	6.42593	6.53395	6.78281	6.20639	6.56247	6.30347	6.66	6.27266	6.31545	6.47705	6.57104	6.44429	6.38595	7.16731	6.94063	6.45939	7.04656
Maltose	5.20223	6.77616	6.57061	6.70363	5.65727	6.81977	6.50281	6.57869	6.37767	6.61228	6.35765	6.464	6.98116	6.08922	6.10058	6.25716	6.44383	5.79195	6.31484	5.91988	6.75868	6.9658	7.79125	6.39516	5.47013
Methionine	7.72977	7.70765	7.59709	7.66902	7.64356	7.91767	7.50934	7.98491	7.64582	8.04242	7.93587	7.40801	7.78197	7.52977	7.75053	7.24947	7.57791	8.07805	7.91509	7.83657	7.81266	8.2459	7.93813	7.86364	5.90202
Methionine sulfoxide	6.71213	6.88905	6.83888	6.91906	6.5938	6.75528	7.05105	6.97203	6.44195	7.10263	6.6121	6.30977	6.44745	7.30648	6.38705	6.23596	6.42335	6.97977	6.5511	6.73933	6.74031	7.11017	6.64736	6.47543	6.13986
Methyl indole-3-acetate	5.26247	6.35752	5.91102	6.44697	5.80763	5.79106	5.69069	5.80248	5.70755	6.27697	5.42491	5.58345	6.15937	5.50922	5.75928	5.52828	5.80138	5.81399	5.91429	5.63423	5.79074	6.51908	5.88842	6.06917	6.03889
Methylimidazoleacetic acid	5.42807	6.43226	6.2611	5.99676	5.71345	6.23234	6.45483	5.83754	6.38236	6.85243	6.76252	6.80205	5.92713	6.27884	6.13779	6.83147	6.14847	6.67832	5.87271	7.28388	6.73605	6.76729	7.02729	6.61601	6.81266
Muscone	6.54337	6.87082	6.92796	7.09243	6.75326	6.81469	6.93984	6.99593	6.87939	7.01931	6.94378	6.62272	6.93982	6.59119	6.98259	6.61965	6.72355	7.03237	6.7292	6.75861	6.92418	7.22723	7.00974	7.01458	7.10235
(2,4-Dimethylphenyl)formamide	3.80292	4.89117	4.93534	4.98591	4.60798	4.5111	4.54448	3.80292	4.74701	3.80292	5.28009	4.56694	4.67284	4.50177	4.90578	4.61538	4.60476	4.85088	5.58962	5.72689	5.76794	5.93706	5.94142	6.12849	3.80292
Dimethylglycine	6.88357	7.00826	7.26419	7.47782	7.24235	7.99197	7.0895	7.14853	6.90215	7.36669	7.40692	6.96042	7.25481	6.80294	7.30392	7.01025	7.56987	7.35887	7.05873	7.57257	7.19025	7.55807	7.66357	7.41989	5.54855
Diphenylurea	4.83203	5.06419	5.33807	5.00709	5.08948	5.33597	5.27973	5.33692	5.09355	5.11641	5.00619	4.5522	5.61518	4.6419	5.32627	4.83145	5.05643	5.45079	5.06248	5.00493	5.39947	5.42436	5.23367	5.0588	5.67595
Methylguanosine	5.28518	5.57433	5.62635	5.47114	5.58	5.79228	5.66622	5.63803	5.61594	5.67948	5.58326	5.56961	5.83299	5.5595	5.97706	5.63539	5.7896	5.75855	5.63356	5.70033	5.65493	6.01485	6.14248	6.10353	4.94837
Dimethyl-L-arginine	7.19526	7.44127	7.5204	7.59579	7.32325	7.7583	7.45218	7.513	7.35111	7.70645	7.57304	7.31793	7.5518	7.1629	7.66619	7.15088	7.35824	7.43229	7.36304	7.43582	7.53387	7.60306	7.72712	7.58074	5.88075
Acetylcytidine	4.40492	4.9801	5.17445	5.14104	5.06176	5.01552	3.70613	4.7656	4.83492	5.20214	5.52811	5.09426	5.59648	5.29083	5.45648	5.39038	5.62208	5.44585	5.63928	5.3117	5.44369	5.7587	5.5879	5.43404	3.70613
Trimethyl-L-lysine	6.82179	6.54377	6.84093	6.92434	6.68492	6.89022	6.88777	6.87646	6.80219	6.93451	7.1007	6.74749	6.96387	7.48368	6.97481	6.99998	7.5763	6.82491	6.67449	7.2442	7.12872	7.99938	7.33356	6.93039	5.67095
Acetyl-L-lysine	5.7403	5.98396	5.98042	6.01866	5.81902	6.15526	6.03424	6.14536	5.7581	6.09778	6.10645	5.83964	5.91421	5.67246	6.03428	5.9371	5.76176	6.19012	5.96201	6.02237	6.02235	6.27456	6.08542	5.99544	4.97349
NAA	5.01322	5.34661	5.05457	5.28374	4.97306	5.31818	5.34313	5.31306	5.26127	5.27237	5.29201	4.6423	5.32117	4.85502	5.13393	4.8692	4.93602	5.387	5.0539	4.94778	5.1368	5.38814	5.31069	5.24026	5.37113
Acetyl galactosamine	5.51604	5.61282	5.64599	5.98663	5.71234	6.07983	5.9427	6.04958	6.03842	5.95357	6.0443	5.63552	5.84001	5.51041	5.98524	5.61105	5.75124	6.00706	5.81918	5.75928	6.00074	6.26849	6.0739	5.86987	5.35433
Acetylneuraminic acid	5.96303	5.92324	6.03468	6.11188	6.25712	6.22342	6.35214	6.44822	6.22008	6.4383	6.23241	5.96157	6.08645	6.04144	5.97483	6.00527	6.01889	6.01464	6.16449	6.13112	5.98948	6.40259	6.41974	6.2085	7.31258
Benzylformamide	7.59001	7.78359	7.78735	7.94887	7.76783	8.05929	7.7768	7.99393	7.65112	8.24664	7.8101	7.51382	7.68037	7.77161	7.829	7.68569	7.68442	8.23898	7.98049	7.92519	8.08514	8.28144	8.01925	7.97554	6.54337
Nicotinamide	6.36087	6.13957	6.16108	6.11699	5.94761	6.36751	6.307	6.41718	6.35494	6.2764	6.23251	5.70358	5.8936	5.90757	6.06574	6.10297	5.88691	6.35406	5.58336	5.90494	6.16851	6.54706	6.12303	6.50218	5.46022
Nicotinuric acid	5.07953	5.52158	5.40961	5.4997	5.13816	5.01513	5.36941	5.65435	5.16126	5.81079	5.26156	5.50544	5.24589	5.61239	5.45301	5.42984	5.5031	5.7188	5.45337	5.96096	5.78758	6.17838	6.09352	5.8598	4.31618
Phenylacetylglutamine	6.60122	7.50342	7.12337	6.7613	7.25309	7.25492	7.20423	7.11441	6.76445	7.36259	7.38056	7.25653	7.74003	7.64292	7.49532	7.24712	6.98299	7.63808	7.71421	7.64251	7.60191	7.97485	8.2103	7.8195	5.60672
Omeprazole sulphone	4.02854	4.37912	4.38138	4.48648	4.26625	4.50179	4.49991	3.33059	4.37039	4.55554	6.39516	4.71075	5.46486	4.53565	4.44352	4.06612	5.18008	4.54377	4.57639	3.33059	5.68956	4.75266	4.50407	4.40243	4.83907
Ornithine	7.14132	7.33528	7.21884	7.08997	7.1099	7.4386	7.1964	7.44816	7.01114	7.43687	7.26661	6.74975	6.9505	6.70235	7.08431	6.55375	6.84613	7.13334	6.91994	6.8968	6.96261	7.31329	7.17202	7.03435	7.54664
Orotic acid	4.47096	4.64334	4.79677	4.84488	5.91476	5.12802	4.80833	4.79372	4.62193	5.08694	5.00726	4.47818	5.06771	4.24455	4.66408	4.57467	6.2679	3.54596	4.58983	4.62484	4.65122	5.01274	4.815	6.09401	5.30839
Orotidine-5P (Orotidine monophosphate)	4.402	4.83501	4.78751	4.79058	4.64914	4.89471	4.89025	4.94334	4.7639	4.97142	4.87381	4.43644	4.84189	4.52136	4.80757	4.41551	4.6012	4.93227	4.60126	4.70859	4.84191	5.1274	4.90916	4.80464	5.03901
Palmitoyl sphingomyelin	6.76347	5.82649	7.63701	6.96568	6.93066	5.79581	6.84487	6.93701	6.87725	6.90242	7.84061	7.48081	6.77036	6.79624	8.9264	6.70878	8.60082	7.68382	6.63402	8.89944	9.11286	9.23453	9.06942	8.95792	7.94167
Paraxanthine	7.16669	7.84048	8.02821	5.47411	6.7267	7.53764	7.23383	7.01741	6.89051	8.05054	6.85848	7.16257	7.52778	7.42608	7.63564	7.68632	7.18437	7.55763	7.65127	6.89703	7.38139	7.74674	7.68226	7.50003	5.25541
Phenol	4.39882	5.85806	4.56947	7.42489	5.76336	4.67008	5.8241	5.07516	5.72277	4.96386	7.01004	5.15868	4.57354	5.97383	5.93828	4.89657	5.49851	7.14767	5.04115	5.80596	5.14013	4.92709	5.04532	4.62878	4.85318
Phenylalanine	8.60617	9.10845	9.06568	9.33095	8.98148	9.26758	9.30107	9.26767	9.03582	9.24879	9.03994	8.72257	8.89178	8.70558	8.94925	8.70611	8.89861	9.10624	8.89906	8.89628	8.99726	9.35902	9.24128	9.10688	7.54516
Phloroglucinol	7.26065	7.64578	7.5214	7.62022	7.53127	7.9577	7.71202	7.70874	7.56199	7.73456	7.83398	7.49062	7.8463	7.48613	7.76867	7.40904	7.57413	7.81762	7.70295	7.57834	7.67816	8.15561	8.08372	7.90088	7.40522
Pipecolic acid	7.87556	8.00332	7.4582	7.98262	7.66962	7.34952	7.77936	8.45337	7.46807	7.89607	7.89712	7.71265	7.4126	7.65955	7.14971	7.48856	7.57904	8.05159	7.71767	7.86816	7.92727	7.83572	8.00457	7.80754	7.29485
Pipecolinic acid	8.2244	8.28322	8.40076	8.3713	8.20353	8.41898	8.31282	8.61118	8.30012	8.61706	8.47911	7.71265	8.22563	8.16596	8.39955	8.03256	8.01806	8.63363	8.07365	8.43718	8.2999	8.63266	8.47087	8.4777	7.29485
Piperine	7.33404	8.59719	7.97675	7.34898	7.30433	6.91728	7.74567	7.98311	8.28386	8.34814	6.91015	6.84885	7.73952	7.21915	8.12401	6.74715	7.74055	8.01688	7.25627	7.26276	7.98232	7.72249	7.58506	7.65977	7.38923
Proline	8.64227	8.80745	8.82167	9.02129	8.77926	9.36498	8.89595	8.96848	8.63459	9.22815	8.95254	8.61504	9.01179	8.48102	8.83673	8.64829	8.74793	8.95845	8.90255	8.84134	8.89295	9.31574	9.02079	8.92878	6.4412
Propionylcarnitine	4.909	7.03077	6.54443	6.84769	7.0751	7.03052	7.09398	6.99012	6.99797	6.85023	5.29695	4.80627	5.13834	4.68494	5.33949	5.07697	4.93855	5.37571	5.07712	4.81867	4.94702	5.23222	5.06812	5.14543	5.81247
Prostaglandin K1	6.03281	6.77222	6.32972	4.8765	4.5508	4.79547	4.83444	4.8213	5.40896	6.68041	4.71583	6.64292	5.84202	6.07506	6.33999	6.27579	5.79252	5.98002	5.58188	5.32939	6.18742	6.71936	4.805	4.9821	6.67769
Pseudouridine	4.36636	6.19677	6.19384	4.66042	6.41088	6.70937	4.71508	6.30588	6.35445	6.6163	6.59475	6.32882	6.46319	6.39377	6.71131	6.44813	6.32093	6.61379	6.6246	6.64081	6.6941	6.89569	6.9334	6.83747	7.01325
Pyridoxal	5.00532	5.41664	5.35136	5.34388	5.17443	5.42083	5.28186	5.45147	5.18905	5.79946	7.57116	5.15981	5.22377	5.09004	5.43361	5.10305	5.14476	5.54605	5.25334	5.30178	5.80317	5.91306	5.44283	5.46036	5.25516
Pyroglutamic acid	8.5268	8.9633	8.88735	8.79044	8.65104	9.09675	8.87799	9.04058	8.88289	9.16094	9.17308	8.75404	9.12044	8.82832	9.119	8.6038	8.75105	9.14948	9.04058	8.96961	8.96115	9.39607	9.15728	9.05266	7.24347
Pyruvic acid	6.63647	6.85413	6.6549	7.1086	7.19794	7.54912	7.23563	6.67024	6.96285	7.20926	6.70164	6.63713	7.20317	6.98913	7.15978	6.8293	7.04379	7.20766	7.13978	7.01081	6.96846	7.45877	7.2444	6.72837	7.46734
Quinic acid	5.44377	5.97954	6.31684	4.44386	4.63565	4.77602	5.07491	3.74504	4.80222	6.01997	4.59474	5.59756	5.67115	5.35079	5.51166	5.55713	4.85364	5.61938	5.21792	4.5792	5.34064	5.68672	4.87124	5.38221	5.25381
Quinoline	5.15799	5.9911	5.42346	5.63438	5.36923	5.88736	5.5066	6.43881	5.27959	6.37595	6.32977	5.42042	5.80731	5.87176	5.51125	5.44774	5.73014	5.8601	5.84809	5.80747	6.09584	6.6867	5.78139	5.87233	5.86956
Raffinose	4.21087	4.72871	4.45108	4.45116	4.34244	4.71915	4.5617	4.59628	4.40998	4.63577	6.25764	5.21549	4.72864	4.30697	4.95235	5.26819	4.3789	4.61164	4.43968	4.41728	5.52685	4.91784	5.22232	5.56051	5.338
Riboflavin	4.05887	4.37363	4.37384	4.52067	4.91605	5.0943	5.62938	6.7736	5.37793	4.60569	5.06094	4.15901	5.20616	4.55653	4.46655	4.00512	5.3216	4.62237	5.29666	4.83155	4.57912	7.24666	4.77141	4.50697	4.84078
Ribose	4.52409	4.78481	4.753	4.73167	5.08659	5.02254	4.83492	4.88186	4.64659	4.95282	6.17402	5.28188	5.78777	6.30761	5.20913	5.19221	5.53265	5.94794	5.4589	5.78901	5.73189	6.14718	6.24822	6.41906	5.21592
SAICAR	3.44019	3.44019	4.48765	3.44019	4.83506	5.45873	3.44019	4.67637	3.44019	5.26758	4.60187	4.57972	4.98391	4.13855	4.47424	4.73	4.72018	4.60992	4.95529	4.9175	4.78401	5.46937	5.17523	4.67626	5.79429
Salicylic acid	6.23707	7.95093	6.84363	7.08354	6.80945	7.18848	6.98299	7.23316	7.15403	7.24876	7.04928	6.98344	7.43232	6.83709	7.10546	6.63199	7.26331	7.23998	6.9207	6.81264	7.4852	7.10847	6.99616	6.83407	7.24905
Serine	7.81837	7.93984	7.86445	8.03668	7.79861	8.03734	8.1861	7.94405	7.8481	7.97327	7.93766	7.40023	7.70266	7.6262	7.85988	7.40753	7.56702	7.7573	7.57034	7.58836	7.69161	7.97964	7.90722	7.83251	6.17887
Stachydrine	5.50194	7.68179	7.42061	6.16382	8.10697	7.8607	6.43363	9.07977	7.97291	8.29504	6.82306	6.99142	7.44283	6.71834	5.64412	6.8712	8.50358	6.16444	7.56622	6.1348	7.54198	5.44487	5.95373	8.42139	6.19442
Stearoyl ethanolamide	5.98832	6.06059	6.3704	6.33202	5.82715	6.19484	6.36648	6.20953	6.1096	5.74869	5.97151	5.62497	5.98313	5.72934	5.96049	5.72615	5.86368	6.0704	5.66444	5.67587	5.96615	6.30304	6.05741	5.96594	6.22941
Suberic acid	6.59108	7.63814	7.61279	7.94364	7.54934	7.83198	7.74024	7.69795	7.58945	7.74972	7.19205	6.80657	7.26376	6.8744	7.09959	6.89926	7.06506	7.22129	7.01959	7.05498	7.20971	7.55722	7.22902	7.3934	7.34427
Succinate	5.87616	6.351	6.26517	6.12386	6.31007	6.70417	6.18454	6.63981	6.47316	6.63056	6.49535	6.24606	6.25207	6.52896	6.69736	6.03951	6.22298	6.73066	6.54764	6.56413	6.67028	7.03273	6.99501	6.91134	6.92894
Taurine	8.21963	8.28276	8.38059	8.51659	8.18405	8.53374	8.60643	8.5859	8.32067	8.61285	8.45664	7.8861	8.30198	8.09969	8.32588	8.10762	8.21698	8.48052	8.23757	8.29781	8.25425	8.75342	8.32523	8.39912	9.10039
Taurochenodeoxycholic acid	5.78258	6.99992	6.199	6.0502	6.74779	6.70093	6.12733	6.75734	5.76207	6.45859	6.50104	5.81931	5.6576	5.84956	7.01799	5.82567	6.45925	7.18115	6.12833	6.77898	6.00359	6.20358	6.72983	6.6967	7.25609
Taurodeoxycholic Acid	4.93625	5.86043	5.36093	5.33204	5.91448	5.74469	5.29213	5.87164	4.72061	5.66141	5.75496	4.86622	4.95321	5.0569	6.00299	4.99203	5.59319	6.36234	5.23215	5.97049	5.08061	4.98112	5.81299	5.71727	4.66289
Testosterone sulfate	7.96862	7.46318	7.46627	8.24519	7.49773	7.68178	7.82484	7.00605	7.62291	7.77597	7.20097	7.01097	7.52199	7.05891	7.9216	7.18632	7.47404	7.49807	7.073	8.10902	8.26998	7.55235	7.40942	7.92401	8.05598
Tetradecanedioic acid	5.94205	6.50613	6.34156	6.49632	6.01934	6.27343	6.24586	6.29282	6.18723	6.60236	6.15617	5.88772	6.39829	6.07649	6.39491	5.76499	6.13901	6.41175	5.86466	6.29294	6.19202	6.69318	6.42097	6.41039	6.68565
Tetranor-PGDM	4.0242	3.32626	3.32626	3.32626	4.7948	5.44172	5.71762	6.0389	4.56351	4.62052	4.74275	4.1358	5.37742	4.17741	4.4975	4.07924	5.44952	4.60423	4.68532	4.39025	4.51936	7.16197	4.66223	4.65955	4.66404
Theobromine	6.50069	7.09389	7.2259	6.89555	6.42351	7.18814	7.04535	6.53355	6.67686	7.81211	6.56316	7.19806	7.06079	6.78469	6.7856	7.43492	6.52515	8.32985	7.37816	6.41608	6.73711	7.04324	7.2969	6.8025	5.02759
Theophylline	5.89629	6.87831	6.97356	4.47166	5.69663	6.40571	5.78472	5.6997	5.77379	7.02908	5.55161	6.29004	6.55261	6.72371	6.64029	6.94996	6.17601	6.59756	6.81836	5.82971	6.36064	6.76692	6.72907	6.52231	7.25784
Threonine	7.99171	8.13593	8.10592	8.10234	8.11841	8.29045	8.358	8.53017	8.1103	8.32721	8.32136	7.79149	8.13862	7.82119	8.06701	7.77476	7.95232	8.30096	8.0017	8.08854	8.25507	8.47302	8.2396	8.13016	6.59623
Tiglic acid	5.60323	6.28847	6.10001	6.5055	6.2876	6.51253	6.33691	6.35837	6.13693	6.53268	6.28065	5.86092	5.87475	5.97727	6.05645	5.96995	6.21765	6.19473	6.19665	6.44951	6.38377	6.59487	6.53452	6.77641	5.30774
trans,trans-2,4-Heptadienal	4.92155	5.24631	5.22711	5.44697	5.1911	5.40738	5.37971	5.43435	5.27279	5.46024	5.44907	5.00829	5.33622	5.0462	6.0882	4.93974	5.10578	5.30467	7.91707	5.14248	5.31182	5.47241	5.41527	5.43761	5.82489
trans-Cinnamic acid	4.41268	4.74633	4.84034	4.93284	4.59234	5.33371	4.94778	4.82577	4.66776	4.84926	5.05165	4.60699	4.84995	4.92281	4.88368	4.50986	4.56949	5.06282	5.82785	5.75929	5.88218	6.0363	6.05825	6.2656	6.11888
trans-Petroselinic acid	5.76831	5.91439	6.00435	5.8637	5.50662	5.84413	5.46131	6.38834	6.09478	5.84687	6.02295	5.86797	5.91714	6.11327	6.5631	6.15551	5.63895	5.94451	5.86487	5.90952	5.60918	5.67438	6.43454	6.2239	5.62843
Trigonelline	5.13356	7.57043	7.65098	5.48303	6.38271	6.34079	5.59535	7.05761	6.96031	8.02858	5.52872	7.5875	7.34003	7.3847	7.78104	5.10393	7.06278	7.10704	5.27278	5.28444	7.40683	7.36099	5.48388	5.39383	8.7394
Tropine	7.01351	7.26415	7.18351	7.46013	6.97052	7.21103	7.51577	7.28432	7.11742	7.30468	7.27097	6.88782	7.2961	6.78464	7.10668	6.90245	7.05694	7.18869	6.89355	6.91458	7.07501	7.36558	7.18457	7.08368	5.52063
Tryptophan	5.34961	6.85577	7.32836	7.18698	7.43426	7.80313	7.38343	7.43006	7.25093	7.3321	5.71776	5.31697	5.66687	5.34791	5.63278	5.23408	5.40755	5.71525	5.4753	5.47515	5.57134	5.95345	5.78908	5.62979	5.8495
Tyrosine	8.30512	8.51165	8.52597	8.57678	8.47957	8.69736	8.41458	8.71653	8.28664	8.87699	8.56541	8.2701	8.40429	8.39762	8.46525	8.40489	8.41158	8.86071	8.59675	8.54342	8.7003	8.91078	8.6242	8.72906	7.57665
UDP-GlcNAc	4.34092	4.50823	4.42972	4.51066	4.24515	4.55401	4.60646	4.60182	4.44417	4.61694	4.5007	4.11384	4.49362	4.24694	4.65105	4.30638	4.44703	4.69621	4.37815	4.39534	4.5464	4.8655	4.66317	4.60257	5.0004
UMP	4.73117	4.89054	4.81382	4.91949	4.68589	4.9721	4.94972	4.98368	4.81512	5.01605	4.95807	4.57949	4.84099	4.69177	4.93218	4.54446	4.69858	5.08458	4.73972	4.8087	4.95261	5.23764	5.06344	4.95288	5.22553
Uracil	5.544	5.82649	6.04361	5.64436	5.70642	5.81711	5.97126	5.99699	6.13868	6.00255	5.72708	5.41522	5.65775	5.63228	5.83747	5.40098	5.53824	6.0145	5.44285	5.69121	5.64227	6.16784	6.12942	6.20795	4.70201
Uric acid	7.56355	8.33452	8.37439	7.3209	8.54506	8.52722	8.12162	8.7255	8.5337	8.9708	8.44365	8.28771	6.01868	7.20882	8.46661	8.28493	8.14474	8.35213	7.07075	7.3053	8.58652	9.12738	7.86284	7.74937	7.8589
Uridine	5.62181	5.83644	6.11504	5.73835	5.71319	5.8376	6.08162	6.03185	6.21705	5.9809	5.89392	5.46033	5.69125	5.83763	6.04142	5.47001	5.62869	6.07426	5.52259	5.6986	5.7537	6.32325	6.34453	6.17974	6.19544
Valine	8.26449	8.64982	8.63006	8.84426	8.51155	8.81425	8.64559	8.88396	8.63354	8.95311	8.54559	8.37412	8.57779	8.37574	8.77393	8.08659	8.55435	8.93188	8.63686	8.74543	8.67533	9.14687	8.83779	8.86819	7.13754
Vanillin	5.27701	4.38824	5.32045	5.67554	4.40796	5.98177	4.87373	5.89268	4.94406	4.6022	4.95384	4.53637	5.25959	4.44545	4.7187	4.01691	4.78645	4.56701	5.45783	4.41401	4.47098	4.773	4.79343	4.48853	4.85459
Veratrole	4.58295	5.60261	5.58354	6.14134	5.70557	5.93412	5.67201	5.68265	5.63757	6.10366	5.85447	5.16171	5.43267	5.57485	5.58111	5.24741	5.45681	5.63849	5.39896	5.39945	5.5274	5.68307	5.73386	5.87706	5.11414
Xanthine	4.19725	4.6079	3.49875	3.49875	5.9501	3.49875	3.49875	4.93785	3.49875	4.57213	3.49875	3.49875	4.69698	4.60292	5.48427	5.17172	7.6154	4.60731	5.42405	5.53116	5.95955	5.96061	5.81546	8.11195	5.83365
Î²-Alanine	8.2436	8.37646	8.34488	8.46961	8.34213	8.76485	8.48688	8.46187	8.241	8.59135	8.56167	8.03201	8.35173	8.06528	8.27345	8.14228	8.21336	8.44619	8.33418	8.24701	8.46005	8.82368	8.39453	8.48983	5.82178
Î²-Leucine	7.03675	7.19964	7.24659	7.3988	7.14998	7.41528	7.13278	7.50532	7.33852	7.51275	7.23043	6.72533	7.08772	7.01415	7.26441	7.07766	7.30502	7.46792	7.30498	7.375	7.22306	7.76903	7.49655	7.39505	7.69852
Î²-Muricholic acid	4.47957	5.46984	4.96446	4.8949	4.93294	5.1626	5.06553	5.17082	4.99112	5.25873	5.17917	5.47553	5.03882	4.92638	5.21567	4.75282	4.96809	5.24028	5.23281	5.10535	5.87969	6.522	5.32099	6.26771	5.43396

## Sheet: 5B
Compound	logFC	FDR
Carnosine	-5.9977	4.54e-14
Indole-3-acrylic acid	-7.1153	1.1e-07
Propionylcarnitine	-5.6643	1.13e-07
Tryptophan	-5.7199	1.13e-07
Cysteine	2.3819	3.22e-06
Erythro-sphingosine 1-phosphate	-4.1924	3.54e-06
Ribose	3.6385	1.57e-05
3-Methyladipic acid	-2.9911	5.37e-05
3-Methoxybenzaldehyde	2.3405	0.00789352
Palmitoyl sphingomyelin	5.6308	0.00789352
2,3-Dihydroxypropanoic acid	-1.3961	0.00789352
4-Hydroxybutyric acid (GHB)	1.2727	0.00789352
Bilirubin	2.2348	0.0100844
Suberic acid	-1.6171	0.0141354
3-Indoxyl sulphate	1.5418	0.0163072
3-Hydroxybutyric acid	1.7879	0.0207618
Pseudouridine	1.3243	0.0229689
4-Methylphenol	1.4739	0.0287433
Aspartic acid	-1.2951	0.0327975
Chenodeoxycholic Acid	1.8407	0.0393322
Alpha-ketoglutaric acid	1.2429	0.046409
Azelaic acid	-1.8917	0.046409
Xanthine	6.7453	0.046409
9-Methyluric acid	1.9534	0.046409
Ecgonine	2.1381	0.0473837
Raffinose	2.7996	0.0650184
Glutamic acid	-1.319	0.0677926
Acetylcytidine	1.6873	0.0679551
(2,4-Dimethylphenyl)formamide	2.9481	0.0690361
SAICAR	0.85119	0.0745841
Cytosine	1.0643	0.0759011
trans-Cinnamic acid	2.7973	0.0824937
Caprylic acid	-0.45439	0.0862207
Methylimidazoleacetic acid	1.3701	0.105006
Deoxycholic acid	1.215	0.108446
Alanine	-1.0092	0.109484
Cysteine-S-sulfate	2.0695	0.117606
3,4-Dimethylbenzoic acid	1.8061	0.117606
Serine	-0.83522	0.117606
Vanillin	-2.0179	0.124511
7-Methylxanthine	1.2912	0.124511
Ornithine	-0.62291	0.146657
Cystine	1.945	0.155519
Glycerol 3-phosphate	0.90198	0.155519
Biotin	5.0635	0.155771
CDP	1.5363	0.155771
1,3-bisphosphoglycerate	1.0021	0.179559
11-Ketotestosterone	0.65798	0.194524
Omeprazole sulphone	3.4442	0.203179
Stearoyl ethanolamide	-0.66684	0.203179
Artemisinin	1.5505	0.208596
Theophylline	0.53291	0.227451
Î²-Muricholic acid	2.0416	0.227451
Succinate	0.86957	0.254258
Nicotinamide	-0.45062	0.258697
Phenylacetylglutamine	1.6536	0.261273
5,5-Dimethylhydantoin	0.7477	0.265172
1-Naphthol	3.8659	0.271275
Choline	-0.78141	0.271275
Arginine	-0.75873	0.271275
Methionine sulfoxide	-0.43624	0.273158
Tropine	-0.62443	0.273158
Hexadecanamide	-0.48105	0.293467
Phenylalanine	-0.60701	0.297803
1-Methylxanthine	0.95937	0.299729
Stachydrine	-1.89	0.34867
Creatine	1.0018	0.34867
Jasmonic acid	0.77294	0.34867
Imidazolelactic acid	-0.54937	0.34867
Piperine	-1.3214	0.352805
4-Pyridoxic acid	4.3034	0.352805
2-Oxindole	1.0271	0.352805
1,7-Dimethyluric acid	0.58912	0.357516
Histidine	-0.47378	0.379145
Uric acid	-0.51293	0.423928
1-Nitrosopiperidine (NPIP)	1.9421	0.426685
Threonine	-0.40444	0.434847
Uracil	-0.31674	0.445824
Ascorbic acid	4.7488	0.445824
13,14-Dihydro-15-keto Prostaglandin A2	-0.98848	0.445824
2,4-Dihydroxybenzoic acid	0.49433	0.445824
5-Methoxysalicylic acid	0.86536	0.460821
Trimethyl-L-lysine	1.4909	0.46451
Carvone	-0.71246	0.48932
Inosine	1.0542	0.506529
Asparagine	-0.3229	0.510636
1-Stearoylglycerol	-0.33097	0.510636
4'-Methoxyacetophenone	-1.1509	0.512336
Methylguanosine	0.64059	0.512336
Nicotinuric acid	0.92028	0.512336
Glycine	-0.45134	0.512336
Prostaglandin K1	0.15965	0.512336
Arabinose	0.67208	0.512336
dUMP	0.4926	0.516258
4-Oxoproline	0.46269	0.516258
Î²-Alanine	-0.31491	0.516258
Pipecolinic acid	-0.2278	0.516258
Indole-3-lactic acid	0.54237	0.563964
Veratrole	-0.75617	0.563964
Lactose	-0.13812	0.577278
11-Deoxy prostaglandin F2Î²	-2.2622	0.577278
Citrulline	-0.31443	0.577278
Iditol	0.88201	0.577539
Hexadecanedioic acid	0.50123	0.581664
Fructose 1,6 Bisphosphate	0.43733	0.581664
Cystathionine	-0.068365	0.588611
Creatinine	-0.24601	0.592146
Lysine	-0.16658	0.592146
Quinoline	0.26017	0.608401
Proline	-0.31938	0.612414
Glycodeoxycholic acid	0.83121	0.622102
trans,trans-2,4-Heptadienal	4.7799	0.622102
Lactic acid	-0.20242	0.629441
NAA	-0.19959	0.629441
Dodecanedioic acid	-0.23181	0.633745
Glucose	-0.1418	0.633745
Kynurenine	0.23714	0.636518
Phloroglucinol	0.38614	0.653559
4-Hydroxyphenyllactic acid	0.32138	0.656459
2-Hydroxybenzothiazole	-0.043657	0.656459
Caprolactam	-0.2309	0.656459
Carnitine	-0.019259	0.656459
Dimethyl-L-arginine	-0.17768	0.656459
Pyridoxal	3.4681	0.665819
trans-Petroselinic acid	0.4039	0.67025
Valine	-0.087019	0.67025
Kanosamine	-0.099399	0.67025
Isoleucine	0.36447	0.67025
Tetranor-PGDM	2.3293	0.685158
Pipecolic acid	-0.51721	0.685158
Citric acid	0.082188	0.724544
Betaine	0.089748	0.769631
CMP	0.34561	0.774393
Taurine	0.03089	0.774393
Malic acid	0.37871	0.774393
3-Hydroxypicolinic acid	-0.25615	0.774393
Testosterone sulfate	-0.10465	0.778859
Quinic acid	-0.91946	0.786572
Tiglic acid	-0.088022	0.792646
Glucose 6-phosphate	-0.10764	0.792646
4-Hydroxycoumarin	3.2126	0.811204
Hydroxyhippuric acid	-0.40658	0.831797
Methyl indole-3-acetate	-0.34523	0.833957
Glycerophospho-N-palmitoyl ethanolamine	-0.012158	0.839921
1-Methylhistidine	0.65505	0.839921
Leucine	0.23919	0.842878
AMP	-0.1044	0.868474
Methionine	0.13562	0.868753
Cortisol	0.0097639	0.869112
2-Hydroxycinnamic acid	0.031253	0.869112
Dipalmitoylphosphatidylcholine	-0.54144	0.869112
Acrylic acid	0.24887	0.869112
Acetyl-L-lysine	-0.031598	0.869112
UDP-GlcNAc	0.28832	0.900229
Benzylformamide	0.038995	0.900229
2-Aminobutyric acid	1.1421	0.900229
Deoxyguanosine	0.15876	0.900229
2-Furoylglycine	0.31148	0.900229
Glycocholic acid	-0.80804	0.900229
Glycochenodeoxycholic acid	0.13963	0.900229
Pyruvic acid	0.051279	0.910847
Uridine	0.050361	0.910847
Hippuric acid	1.1135	0.910847
Tyrosine	-0.0021592	0.910847
Taurodeoxycholic Acid	0.23012	0.910847
6-Methylnicotinamide	0.43641	0.910847
Limonin	1.022	0.910847
Coumarin	0.17272	0.910847
Tetradecanedioic acid	-0.010598	0.910847
Hypoxanthine	0.2812	0.910847
Dimethylglycine	-0.15556	0.914087
cis-4-Hydroxy-D-proline	0.098405	0.914087
Orotidine-5P (Orotidine monophosphate)	-0.02339	0.914087
Paraxanthine	-0.37464	0.914087
3-Anisic acid	-0.6036	0.914087
Acetylcholine	0.25635	0.914087
3-Hydroxydecanoic acid	-0.28273	0.914087
5Î±-Dihydrotestosterone glucuronide	0.42984	0.916697
Ergothioneine	0.64588	0.92636
Hexanoylglycine	-0.060695	0.92636
Riboflavin	0.84701	0.92636
Taurochenodeoxycholic acid	0.48853	0.92636
Cotinine	-1.4184	0.930153
AIR	0.16318	0.930153
Orotic acid	0.85652	0.946102
Theobromine	0.73887	0.950709
Capryloylglycine	-0.0088192	0.952303
Acetyl galactosamine	-0.0036734	0.952303
Isobutyraldehyde	-2.2702	0.952303
Acetophenone	0.044241	0.952303
Glycolic acid	0.17159	0.952303
Deoxyadenosine	0.56623	0.952303
4-Hydroxybenzaldehyde	0.22323	0.952303
AICAR	1.1	0.952303
4-Chlorophenol	1.6442	0.952303
Hypotaurine	0.093293	0.952303
Maltose	0.98219	0.960906
UMP	0.15243	0.969999
6-Phospho-gluconate	0.093382	0.969999
Trigonelline	1.2539	0.969999
Linoleic acid	0.15907	0.969999
Corticosterone	0.45973	0.969999
Glutamine	0.37082	0.969999
Salicylic acid	-0.51496	0.969999
Diphenylurea	0.29082	0.979283
Phenol	-0.66312	0.980092
Muscone	0.04834	0.994027
Î²-Leucine	0.15658	0.994119
Acetylneuraminic acid	0.64606	0.999057
Pyroglutamic acid	0.32158	0.999057

## Sheet: 5C
All significant pathways with FDR listed in 5C

[truncated: 10 more sheets: 5D, 5E, 6A, 6B, 7A, 7B, 7C, 7D, 8A, 8B]
